# Supplementary material for: Acute stress causes sex-specific changes to ventral subiculum synapses, circuitry, and anxiety-like behavior
Source: Nat Commun. 2025 Jul 1;16:5604. doi: 10.1038/s41467-025-60512-y (PMC12217864; doi:10.1038/s41467-025-60512-y)
Supplement: Supplementary file 4 — Source Data [file 41467_2025_60512_MOESM4_ESM.xlsx]

## Sheet: Main Figures
	Footnotes: Each date (animal ID) corresponds to a single animal. Multiple cells were recorded per animal. Burst spiking and Regular spiking cells were recorded in the same animal in most cases. Mice were aged PND 42-60 for all figures except Supplemental Figs 1,2, and 6 (as labeled in the figures).
Figure 1d
I/O	Control																Stress
Animal ID	7.26.22	7.26.22	7.26.22	7.26.22	7.26.22	7.26.22	7.26.22	8.04.22	8.04.22	8.04.22	8.08.22	8.08.22	8.08.22	8.26.22	8.26.22	8.26.22	7.27.22	7.27.22	8.05.22	8.05.22	8.05.22	8.05.22	8.09.22	8.10.22	8.10.22	8.10.22
10	0	1.9	0	0	0	0	10.6028	0	6.79501	9.62691	0	0	0	0	0	0	0	0	0	7.96682	0	0	0	0	0	0
25	100	30.5	29.2	9.5	60	26.7	86.3359	46.7762	64.0489	82.0014	30.6575	63.3977	16.8918	17.5911	53.6	42.9	24	12.2	28.2942	25.8571	34.329	12.7013	36.4673	6.12691	21.3246	20.8618
50	215	111.7	72.8	60.7	224.5	77.4	141.394	58.8029	237.974	127.495	55.3907	144.36	51.2282	110.853	119.9	152.8	66.3	77.7	39.3203	52.1052	65.7185	31.2522	71.528	24.4212	30.3221	67.3662
75	217.8	113.1	136.4	82.6	305.4	139.8	147.503	73.9562	286.835	155.284	79.8779	183.187	94.5059	201.482	174	204.2	94.5	105.7	62.713	64.1241	79.771	39.1498	92.5734	51.7537	50.2369	74.1625
100	242	130.9	163.8	130.7	333.1	212.1	158.975	121.437	306.688	193.542	105.111	231.927	124.654	293.96	192	250	140.7	124.8	78.0425	66.9079	91.2361	71.3268	116.93	53.7204	51.8992	88.2311
Slope	2.53197	1.4555	1.88848	1.46257	3.92946	2.34906	1.49422	1.15373	3.53238	1.87396	1.11519	2.50382	1.42561	3.38602	2.16341	2.85792	1.52842	1.48906	0.815357	0.665943	0.967307	0.735214	1.24093	0.666913	0.564766	0.983645
Figure 1e
aEPSC	Control																				Stress
Animal ID	1.23.23	1.23.23	1.23.23	1.23.23	1.23.23	1.24.23	1.24.23	1.24.23	1.24.23	1.24.23	1.24.23	1.24.23	1.24.23	1.24.23	2.7.23	2.7.23	2.7.23	2.7.23	2.7.23	2.7.23	1.25.23	1.25.23	1.25.23	1.25.23	1.25.23	1.25.23	1.25.23	1.26.23	1.26.23	1.26.23	1.26.23	1.26.23	1.26.23	1.26.23	1.26.23	1.26.23	2.8.23	2.8.23	2.8.23	2.8.23	2.8.23
	12.5826	14.071	16.0922	14.2089	13.4948	21.0953	10.8743	11.1969	14.8699	13.2407	15.2074	14.3268	13.3891	10.4575	12.4483	18.3715	19.6077	13.3658	11.456	13.3621	15.9287	11.844	12.9617	13.3108	9.54453	9.65907	15.4642	12.4982	13.3769	11.0171	11.2378	10.6182	10.6119	10.8878	6.72055	7.45335	8.69145	9.78646	8.42289	8.71768	8.25507
Figure 1f
PPR	Control																								Stress
Animal ID	7.26.22	7.26.22	7.26.22	7.26.22	7.26.22	7.26.22	7.26.22	7.26.22	8.04.22	8.04.22	8.04.22	8.04.22	8.04.22	8.04.22	8.08.22	8.08.22	8.08.22	8.08.22	8.08.22	8.08.22	8.26.22	8.26.22	8.26.22	8.26.22	7.27.22	7.27.22	7.27.22	7.27.22	7.27.22	8.05.22	8.05.22	8.05.22	8.05.22	8.05.22	8.05.22	8.09.22	8.09.22	8.09.22	8.09.22
25	1.5127	1.34537	2.04513	2.36109	1.38354	3.53717	2.09109	2.11423	1.72201	1.40399	0.845792	1.5333	1.46183	1.65307	0.913102	1.94906	2.02312	2.69064	2.49404	2.07285	2.12984	3.83359	1.84326	2.4079	1.14103	1.64921	1.15187	1.84101	1.82638	1.5876	1.54429	2.36583	0.891552	2.55238	1.7516	1.82454	2.11168	2.17491	1.61271
50	1.54222	1.16521	1.23496	1.60678	1.32897	2.13319	1.55771	1.75994	1.60111	1.91647	0.974146	1.22044	1.25066	1.46667	0.902946	1.75859	1.78838	1.86791	2.2235	1.52175	1.29622	1.49892	2.04131	2.09858	0.847046	1.72519	1.09069	1.56225	1.66884	1.38198	1.69583	1.91017	0.734922	1.18718	1.46734	2.09569	1.54804	1.5597	1.77502
75	1.46338	1.07901	1.08181	1.39932	1.055	1.83349	1.24036	0.755696	1.34799	1.16874	1.29609	0.951675	1.26313	1.40996	0.882439	1.6687	1.14274	1.71052	1.32366	1.50652	0.668937	0.92883	1.36744	1.45513	1.10604	1.2232	1.06804	1.17723	1.14095	1.21249	1.53733	1.69759	0.664052	1.20117	1.26965	1.10794	1.38688	1.41491	1.42097
100	1.98918	1.00139	1.28319	1.35258	1.11091	1.23208	1.35186	1.37239	1.26078	1.35158	1.19886	1.45435	1.2632	1.46197	1.0382	2.03113	1.84145	1.67574	1.82623	1.28034	1.03359	1.26675	1.19889	1.47044	0.8588	1.18321	1.26413	1.34461	1.92302	1.29278	1.78878	1.70116	0.905119	1.32917	1.29789	1.43001	1.24445	1.58875	1.37116
1000	0.908355	0.847347	0.852786	1.02892	0.842197	1.04691	0.781996	0.79709	0.868253	1.08908	0.856245	1.01936	1.03654	0.870273	0.874767	0.713681	1.13091	0.964711	1.16612	0.893012	0.695243	1.09681	1.04311	1.04591	0.782686	0.831063	0.901282	1.00024	1.02056	0.867747	1.05429	1.19412	0.857851	1.105	0.879146	1.40148	1.055	1.04882	0.844413
Figure 1h
I/O	Control														Stress
Animal ID	7.26.22	7.26.22	8.04.22	8.04.22	8.04.22	8.29.22	8.29.22	8.29.22	8.29.22	11.18.24	11.18.24	11.18.24	11.18.24	11.18.24	7.27.22	7.27.22	8.05.22	8.05.22	8.10.22	8.10.22	11.19.24	11.19.24	11.19.24	11.19.24	11.19.24	11.19.24
10	0	0	0	0	0	0	0	0	0	0	6.06475	2.45384	22.1793	5.77543	0	0	0	0	0	0	0	6.07996	3.01804	11.8168	3.99149	4.39119
25	37.4	11.8514	11.5728	29.71	12.2	0	19.01	0	0	27.2281	77.7082	37.9137	46.4763	48.3541	23.5	26.982	21.0374	17.569	8.73085	6.77851	14.6671	12.5527	23.4304	73.2931	24.5795	18.0684
50	104.9	32.9001	38.0477	69.85	52.286	54.6488	70.4152	42.9656	12.725	82.9469	192.288	110.041	110.585	138.715	48.5	72.4859	37.7889	43.794	77.87	15.6292	33.7923	47.0973	47.7911	95.1044	57.1498	58.2033
75	114.3	51.2143	72.8122	180.92	123.4	138.907	136.175	83.11	149.969	141.376	209.716	199.421	141.387	158.879	120.5	105.807	40.3393	75.7198	115.341	28.9131	63.0812	108.194	61.6105	118.869	73.0297	61.3212
100	137.3	148.494	134.675	155.487	180.12	145.577	203.47	88.335	199.465	179.6	260.459	222.593	207.583	166.008	155.9	118.759	62.0997	84.0865	129.643	54.0978	148.854	141.458	91.2753	126.231	97.037	73.8702
Slope	1.50088	1.4859	1.45413	2.00425	2.07317	1.88992	2.29728	1.13803	2.43868	2.05842	2.73698	2.61245	2.02782	1.83809	1.78672	1.3622	0.612571	0.978566	1.59179	0.571748	1.52575	1.61163	0.927448	1.14965	1.01161	0.78189
Figure 1i
aEPSC	Control																Stress
Animal ID	1.23.23	1.23.23	1.23.23	1.23.23	1.23.23	1.23.23	1.24.23	1.24.23	1.24.23	2.7.23	2.7.23	2.7.23	2.7.23	2.7.23	2.7.23	2.7.23	1.25.23	1.25.23	1.25.23	1.26.23	1.26.23	1.26.23	1.26.23	1.26.23	1.26.23	2.8.23	2.8.23	2.8.23	2.8.23	2.8.23
	17.6912	9.54828	16.2154	13.9556	9.1884	10.1401	12.6877	12.7693	20.3421	12.0439	10.3566	13.6374	28.6183	16.5665	11.1695	15.4987	12.4359	9.61069	10.426	12.5018	11.775	8.63914	13.2771	8.88346	9.89365	9.79137	7.08226	9.54821	10.1709	8.27828
Figure 1j
PPR	Control											Stress
Animal ID	7.26.22	7.26.22	8.04.22	8.04.22	8.04.22	8.26.22	8.26.22	8.29.22	8.29.22	8.29.22	8.29.22	7.27.22	7.27.22	7.27.22	8.05.22	8.05.22	8.05.22	8.05.22	8.09.22	8.09.22	8.09.22	8.09.22	8.10.22	8.10.22	8.10.22
25	1.74452	1.61098	1.46728	0.985668	1.3735	2.20847	1.76316	1.91178	1.80139	1.88037	1.70658	1.46514	2.04118	1.85622	1.13631	1.18378	1.64025	1.68769	1.43872	1.74097	1.80627	1.59362	1.89613	1.49978	1.05267
50	1.38977	1.07852	1.14124	1.26121	1.38941	1.11611	0.718254	1.32886	1.60458	1.50478	1.69583	1.19599	1.41509	1.46255	1.08639	1.399	1.6726	1.26428	1.30241	1.43326	1.61997	1.50628	1.34608	1.5561	0.669534
75	1.58527	0.833364	0.995896	1.13844	1.14089	1.38342	1.17931	1.77155	1.33451	1.22376	1.20699	1.09143	1.22673	1.15527	1.19937	1.47959	1.45896	1.09042	1.19377	1.56654	1.12879	1.67314	1.20552	1.38915	1.47809
100	1.291	0.86798	1.15288	1.17169	1.3391	1.25238	1.10274	1.1938	1.25639	1.17452	1.03427	1.22302	1.0448	1.34445	1.22726	0.968159	1.32832	0.935959	0.921949	1.71067	1.25266	1.53315	1.0785	0.877921	0.989726
1000	0.870359	0.927255	0.860615	0.823539	1.22933	1.09169	0.978022	0.784312	1.0829	1.14926	0.91808	0.930175	0.927158	1.02083	1.10938	1.07391	0.855989	0.932648	1.02662	0.895044	0.7567	1.2336	1.13479	1.13859	1.02365
Figure 2d
I/O	Control						Stress
Animal ID	7.20.22	7.20.22	7.21.22	7.28.22	8.11.22	8.24.22	8.16.22	8.16.22	8.16.22	8.17.22	8.17.22	8.17.22	8.25.22	8.25.22	8.25.22
10	0	0	0	0	8.11157	0	5.7	0	0	10.6868	0	0	0	0	0
25	27.7	22.1	53.9	47.1	50.0777	91.9517	99.5	53.0426	13.0626	18.1161	13.6654	0	22.02	23.9	53.1
50	72.5	40.8	99.7	70.8	75.8472	247.483	160.2	82.9004	52.4916	73.6273	39.3829	93.3632	42.11	68.3	115.87
75	128	64.2	106.7	106.8	97.8003	314.353	190.1	108.459	73.8443	107.45	45.5912	117.009	105.9	86.27	175.53
100	157.1	103.97	120	132.2	106.337	354.894	235	111.609	154.079	124.839	45.9188	135.641	114.1	91.22	182.45
Slope	1.79961	1.08609	1.23066	1.38625	1.0336	3.99388	2.32758	1.17333	1.62036	1.38431	0.52626	1.69142	1.35717	1.04707	2.08806
Figure 2e
aEPSC	Control																	Stress
Animal ID	1.31.23	1.31.23	1.31.23	1.31.23	1.31.23	1.31.23	1.31.23	1.30.23	1.30.23	1.30.23	1.30.23	1.30.23	1.30.23	3.27.23	3.27.23	3.27.23	3.27.23	2.1.23	2.1.23	2.1.23	2.1.23	2.1.23	2.1.23	2.1.23	2.9.23	2.9.23	2.9.23	2.9.23	2.9.23	2.9.23	3.28.23	3.28.23	3.28.23	3.28.23	3.28.23	3.28.23	3.28.23	3.28.23
	15.2316	15.2243	14.1794	10.1714	10.8354	13.2416	12.1639	15.2257	12.3137	10.9831	14.6547	12.9097	11.4928	11.4838	13.489	16.6613	14.9099	17.5049	14.518	13.0618	12.2672	15.3527	13.8089	17.902	9.21059	11.3311	12.9472	11.5705	15.8963	12.1904	12.4989	13.2016	11.1282	11.498	11.6836	11.9106	11.1196	10.6134
Figure 2f
PPR	Control																	Stress
Animal ID	7.18.22	7.18.22	7.20.22	7.20.22	7.20.22	7.20.22	7.20.22	7.20.22	7.20.22	7.21.22	7.21.22	7.21.22	7.21.22	7.28.22	7.28.22	7.28.22	8.11.22	7.19.22	7.19.22	7.19.22	7.19.22	7.19.22	7.19.22	8.16.22	8.16.22	8.16.22	8.17.22	8.17.22	8.17.22	8.17.22	8.25.22	8.25.22	8.25.22	8.25.22	8.25.22
25	2.41863	1.90358	1.79171	2.12181	1.7295	1.10972	1.55214	1.14901	1.92138	2.8593	1.76428	2.6985	2.50421	1.45567	2.19781	1.91998	1.75275	1.77454	1.83073	2.00493	1.5404	1.64296	1.08302	1.47595	1.13414	1.3822	1.16905	2.16605	1.36139	2.18287	2.84988	1.85877	1.76645	1.53506	1.39066
50	2.37422	1.60526	1.37364	2.1166	2.11379	1.12847	1.30641	2.03643	1.41061	2.03251	1.70156	2.06377	1.73805	1.11886	1.68328	1.51416	1.69852	1.5775	1.46442	1.44094	1.34327	1.58528	1.17752	1.25484	1.21562	1.48597	1.08693	1.29424	1.50281	2.12	2.03397	1.34069	2.55642	1.54393	1.62553
75	1.77151	1.0202	1.38171	1.92093	2.43179	0.833877	1.40743	1.13919	1.79118	1	1.19312	1.43537	1.52059	0.966662	1.69189	1.25591	1.54883	1.30932	1.99392	1.10922	1.36896	1.2531	1.50227	1.27443	1.20528	1.42965	0.891635	1.2247	1.21473	1.61007	1.36934	1.38041	1.48754	1.61054	1.60782
100	0.697512	1.36899	0.733159	1.81185	1.86596	1.04683	1.38732	2.19687	1.6412	1.45368	1.33322	1.32151	1.34972	1.00266	1.27932	1.1501	1.3375	1.30682	1.48494	1.47258	1.40399	1.31537	1.09992	1.1566	1.01674	1.43536	1.15823	1.44392	1.12926	1.61955	1.30485	1.35441	1.63259	1.32952	1.62204
1000	1.16612	0.805026	1.05264	1.11869	0.941812	0.93649	0.795073	0.947629	1.05406	1.2032	1.08233	1.19419	0.963403	0.862427	1.00018	0.91131	0.976965	0.927418	0.777125	0.945062	0.969431	1.0361	0.965065	0.878585	1.3604	0.93157	0.984733	1.16932	1.00463	0.94227	1.26263	0.934182	0.890217	0.948699	0.849726
Figure 2h
IO	Control													Stress
Animal ID	8.11.22	8.11.22	8.11.22	8.11.22	8.15.22	8.15.22	8.15.22	8.15.22	8.15.22	8.15.22	8.24.22	8.24.22	8.24.22	7.19.22	7.19.22	7.19.22	8.03.22	8.03.22	8.03.22	8.16.22	8.16.22	8.16.22	8.25.22	8.25.22
10	0	0	0	0	0	0	0	0	12.9696	0	0	0	0	0	0	0	0	0	0	7.22928	0	0	0	0
25	11.8947	18.3	0	0	17.5	29.7781	39.2482	26.0679	31.7261	13.1187	6.95523	6.85857	178.436	12.4	24.8874	20.9451	19.4969	26.9187	39.3072	25.9735	4.45067	25.6724	0	21.853
50	41.6197	87	55.5	103	131.8	53.3185	71.4222	100.822	65.3157	32.9983	25.8721	16.5666	324.881	67.3	66.1336	61.2126	70.588	49.3816	59.4311	155.082	65.0729	64.9942	26.54	56.58
75	65.2729	162	65.8	108	130.6	90.4327	87.2906	157.712	74.9908	38.6843	32.4342	31.3996	355.4	91	85.149	88.4892	95.1123	74.6949	158.787	184.882	145.454	107.26	84.3	77.85
100	96.9814	204	84.7	115.5	175	98.5459	139.524	172.774	77.2142	42.0791	32.5087	39.0522	417.623	110	103.481	105.347	116.123	92.2387	185.555	219.041	154.647	111.792	190.39	81.03
Slope	1.07917	2.41086	1.02589	1.46754	2.00144	1.10685	1.40756	2.06661	0.73154	0.467042	0.38778	0.446225	4.26877	1.29523	1.14846	1.20149	1.33094	0.9981	2.13482	2.52367	1.97339	1.31517	2.06839	0.933733
Figure 2i
aEPSC	Control														Stress
Animal ID	1.30.23	1.30.23	1.30.23	1.30.23	1.30.23	1.30.23	1.30.23	1.31.23	3.27.23	3.27.23	3.27.23	3.27.23	3.27.23	3.27.23	2.1.23	2.1.23	2.1.23	2.9.23	2.9.23	2.9.23	2.9.23	2.9.23	2.9.23	3.28.23	3.28.23	3.28.23	3.28.23	3.28.23
	14.298	13.3426	17.3871	10.2746	14.7001	14.4923	9.73901	7.61197	12.3801	13.1352	12.1293	14.1532	8.91662	16.0324	15.6912	11.1783	13.8947	11.0974	10.3166	11.2503	13.64	13.7426	12.9588	18.3347	8.57344	16.6322	13.1247	7.93119
Figure 2j
PPR	Control																			Stress
Animal ID	7.18.22	7.20.22	7.20.22	7.20.22	7.21.22	7.21.22	7.21.22	7.28.22	8.11.22	8.11.22	8.11.22	8.11.22	8.11.22	8.11.22	8.15.22	8.15.22	8.15.22	8.15.22	8.15.22	7.19.22	7.19.22	7.19.22	7.19.22	7.19.22	8.03.22	8.03.22	8.03.22	8.03.22	8.03.22	8.03.22	8.16.22	8.16.22	8.16.22	8.17.22	8.17.22	8.17.22	8.17.22
25	1.48898	2.50205	2.32039	1.66933	2.70418	1.91826	2.2695	1.8527	1.19632	1.93605	1.68121	1.37212	1.31542	2.14135	1.40646	1.45565	2.00791	1.37131	1.71018	1.78336	1.33499	1.21444	1.2414	2.04334	1.46409	1.33876	1.948	3.19034	1.16896	2.12373	1.19166	1.42398	1.73526	1.11801	1.58548	1.78051	1.7295
50	1.32973	2.12419	1.71454	0.856559	1.69514	1.35933	1.42842	1.28595	1.38862	1.63095	1.56403	1.14552	1.35775	1.36353	1.73991	1.30275	1.26378	1.4624	1.10676	1.25128	1.48074	1.35315	1.82285	1.82285	1.25236	1.28145	1.33794	1.93496	1.38093	1.02977	1.87024	1.57046	1.30227	1.05569	1.14282	1.2221	2.66622
75	1.34819	1.93792	1.33333	1.14404	1.3143	1.4717	1.30614	1.69113	0.914677	1.30094	1.47375	1.04496	0.633839	1.6989	1.65783	1.21229	1.24352	0.837372	1.7843	1.16575	1.17838	1.41081	1.23148	1.23148	1.25071	1.40927	1.19914	1.37413	1.14257	0.937778	1.24697	1.19208	1.15457	1.36728	1.54038	1.17925	1.04056
100	1.1513	1.33923	1.33107	0.965167	1.54198	0.778057	1.16794	1.3636	1.15388	1.51286	1.32054	1.09231	1.60536	1.18129	1.47413	1.98284	1.42859	0.999032	1.22669	1.30713	1.1589	1.21568	1.08943	1.33227	1.1197	1	0.986016	1.25689	1.47948	0.924593	1.27614	1.15287	1.24534	0.938103	1.50586	1.38379	1.03352
1000	1.00471	1.17762	0.964814	1.02112	1.06268	0.708896	0.945893	0.838922	1.03934	0.953577	0.910531	0.896408	0.858974	1.08656	0.908884	0.883158	0.947267	1.05544	1.16563	0.87344	0.919692	0.921486	0.891272	1.03862	0.814904	0.888885	0.79111	0.755574	1.02427	1.04464	0.951053	0.935767	1.2135	0.91812	0.9712	1.12338	1.31038
Fig 3d
IO	Control																					Stress
Animal ID	10.17.22	10.17.22	10.17.22	10.17.22	10.17.22	10.17.22	10.17.22	10.17.22	10.24.22	10.24.22	10.24.22	10.24.22	10.24.22	10.24.22	10.24.22	10.24.22	10.31.22	10.31.22	10.31.22	10.31.22	10.31.22	10.20.22	10.20.22	10.20.22	10.20.22	10.20.22	10.20.22	10.20.22	10.20.22	10.20.22	11.2.22	11.2.22	11.2.22	11.2.22	11.2.22	11.4.22	11.4.22	11.4.22
0.213	240.885	226.207	125.134	96.5266	205.478	137.224	203.751	596.269	503.227	32.5215	10.4573	79.7034	194.399	0	44.6276	0	118.612	82.5276	0	78.014	40.6749	197.06	159.354	249.66	114.038	737.412	428.62	223.567	716.893	355.707	166.194	28.6463	72.5811	175.508	253.421	552.917	118.067	37.6838
0.528	382.391	320.894	143.878	132.507	263.652	224.482	446.93	842.815	629.253	46.4049	23.3059	228.15	683.535	245.709	228.229	63.6043	270.629	216.516	243.54	356.013	205.841	567.449	375.962	567	441.31	1954	918.605	582.594	1275.79	889.073	717.712	474.486	552.25	457.892	327.491	1644.16	590.364	333.519
1.05	426.55	379.257	149.149	130.061	301.777	362.537	866.608	855.201	648.584	179.143	60.6343	278.472	899.659	280.519	741.28	190.291	256.185	590.088	242.189	796.546	256.643	901.766	500.61	1061.85	745.47	2149	1372.76	675.471	1614.07	920.367	937.9	700.192	899.086	584.094	361.19	1647.93	614.383	368.086
1.64	462.826	523.901	155.932	133.66	323.584	502.262	1048.78	950.826	706.039	190.779	134.073	296.702	1017.76	301.644	849.887	233.897	278.71	977.905	299.95	804.45	296.57	1135.27	732.36	1108.41	807.7	2312	1472.81	698.532	1531.22	1152.55	1080	1125.17	1112.67	646.169	337.542	1751.61	763.377	415.85
Slope	138.621	196.939	19.2	20.1397	78.1711	255.766	603.647	209.52	123.614	125.633	87.0254	135.522	527.028	178.016	599.417	169.244	86.5559	642.458	171.215	523.92	159.574	636.878	377.064	616.427	473.95	939.161	713.155	289.804	532.847	473.883	580.683	715.787	694.05	301.376	52.9248	671.909	378.817	223.119
Fig 3e
aIPSC	Control																				Stress
Animal ID	1.13.23	1.13.23	1.13.23	1.13.23	1.13.23	1.13.23	1.13.23	1.13.23	2.10.23	2.10.23	2.10.23	2.10.23	2.10.23	2.13.23	2.13.23	2.13.23	2.13.23	2.13.23	2.13.23	2.13.23	1.16.23	1.16.23	2.14.23	2.14.23	2.14.23	2.14.23	2.14.23	2.14.23	2.14.23	2.14.23	2.14.23	2.14.23	2.14.23	2.16.23	2.16.23	2.16.23	2.16.23	2.16.23
	16.174	19.3577	9.43068	15.9657	14.4885	21.4326	11.8194	14.134	11.9494	13.9159	13.7479	14.7787	13.7966	16.412	12.9543	17.1254	14.6425	21.2629	16.6316	14.1842	27.7353	18.6115	21.5268	20.4036	13.1602	17.0401	18.6487	23.3585	37.5736	21.195	16.5469	16.1435	26.5624	28.4531	15.7422	13.1789	24.8086	23.4713
Fig 3f
PPR	Control																					Stress
Animal ID	10.17.22	10.17.22	10.17.22	10.17.22	10.17.22	10.17.22	10.17.22	10.17.22	10.24.22	10.24.22	10.24.22	10.24.22	10.24.22	10.24.22	10.24.22	10.24.22	10.31.22	10.31.22	10.31.22	10.31.22	10.31.22	10.20.22	10.20.22	10.20.22	10.20.22	10.20.22	10.20.22	10.20.22	10.20.22	11.2.22	11.2.22	11.2.22	11.2.22	11.2.22	11.2.22	11.2.22	11.2.22	11.2.22	11.2.22	11.4.22	11.4.22	11.4.22	11.4.22	11.4.22	11.4.22
	0.696265	0.738708	0.583537	0.682811	0.752996	0.638289	0.655149	0.760264	0.510548	0.289115	0.690265	0.829239	0.864085	0.87619	0.643457	0.302768	0.319137	0.174018	0.719509	0.823133	0.553776	0.902834	0.78327	0.654545	0.580113	0.781915	0.663887	0.872894	0.725138	0.675799	0.733496	0.697443	0.564904	0.674009	0.768621	0.229231	0.318046	0.220531	0.308377	0.410544	0.477374	0.497037	0.0988782	0.116732	0.187929
Fig 3h
IO	Control																Stress
Animal ID	10.17.22	10.17.22	10.17.22	10.17.22	10.24.22	10.24.22	10.24.22	10.24.22	10.24.22	10.31.22	10.31.22	10.31.22	2.10.23	2.10.23	2.10.23	2.10.23	10.20.22	10.20.22	11.2.22	11.2.22	11.2.22	11.2.22	11.2.22	11.4.22	2.14.22	2.14.22	2.14.22	2.14.22	2.14.22	2.16.22	2.16.22	2.16.22	2.16.22	2.16.22
0.213	188.437	257.623	164.571	183.444	236.791	36.4306	158.883	187.344	199.567	53.4297	0	19.3389	9.12116	20.4583	50.9516	92.004	125.513	0	202.375	579.827	340.511	79.8041	223.08	16.0315	285.085	88.3537	269.665	200.692	411.801	8.95562	44.2232	182.478	431.843	71.5318
0.528	202.578	287.039	425.888	294.987	485.26	242.12	202.366	345.354	230.456	157.196	34.5156	101.316	96.8952	76.0734	328.223	221.336	275.826	198.061	219.469	1096.85	823.265	432.598	303.921	121.844	318.968	135.782	498.663	211.907	491.058	33.9101	347.11	258.1	493.05	185.924
1.05	235.057	295.853	480.271	305.769	867.282	662.738	215.746	559.089	444.937	184.795	310.302	580.528	134.601	94.4721	378.578	360.621	377	263.155	307.476	1166.79	1145.63	425.249	385.332	629.377	330.959	256.102	514.964	237.375	552.876	139.634	530.019	270.192	753.498	188.39
1.64	237.526	328.84	544.108	332.982	1133.05	693.099	259.218	558.688	468.773	257.436	520.214	784.294	278.705	117.377	392.032	566.14	392.761	364.324	359.332	1222.62	1241	398.335	414.715	1006.26	506.659	273.663	590.241	313.805	596.691	141.992	676.906	284.967	786.937	240.641
Slope	36.3925	45.4772	231.325	88.3923	631.013	482.617	63.9902	264.08	211.004	128.374	387.971	578.91	175.624	61.1131	203.156	323.773	177.137	230.351	117.061	379.425	596.608	169.817	131.629	730.946	145.718	137.703	189.563	78.2713	124.108	103.094	416.286	61.4487	272.244	99.744
Fig 3i
aIPSC	Control																		Stress
Animal ID	1.13.23	1.13.23	1.13.23	1.13.23	1.13.23	1.13.23	1.13.23	1.13.23	2.10.23	2.10.23	2.10.23	2.10.23	2.13.23	2.13.23	2.13.23	2.13.23	2.13.23	2.13.23	1.16.23	1.16.23	1.16.23	1.16.23	1.16.23	1.16.23	1.16.23	1.16.23	2.14.23	2.14.23	2.14.23	2.14.23	2.14.23	2.14.23	2.16.23	2.16.23	2.16.23
	14.6479	17.3146	11.1179	12.0646	11.5318	10.6859	10.6211	14.784	32.2096	16.6664	14.4733	16.5365	19.6128	12.6478	19.784	13.9339	15.2817	11.2389	23.0375	15.62	10.4445	17.8813	12.869	19.2915	16.522	22.326	16.4742	16.7308	19.5611	27.4442	12.3966	19.8164	17.2758	13.5197	10.1624
Fig 3j
PPR	Control																				Stress
Animal ID	10.17.22	10.17.22	10.17.22	10.17.22	10.17.22	10.24.22	10.24.22	10.24.22	10.24.22	10.24.22	10.24.22	10.24.22	10.31.22	10.31.22	10.31.22	10.31.22	2.10.23	2.10.23	2.10.23	2.10.23	10.20.22	10.22.22	11.2.22	11.2.22	11.2.22	11.2.22	11.2.22	11.2.22	11.2.22	11.4.22	11.4.22	2.14.22	2.14.22	2.14.22	2.14.22	2.14.22	2.14.22	2.16.22	2.16.22	2.16.22	2.16.22	2.16.22
	0.648106	0.732492	0.300952	0.585874	0.533075	0.722195	0.13157	0.709442	0.670774	0.511794	0.474101	0.393908	0.727027	0.144682	0.0746616	0.816638	0.54405	0.653008	0.837691	1.11179	0.553892	0.55102	0.158484	0.130301	0.111646	0.10006	0.361664	0.408756	0.517164	0.0846014	0.918722	0.367496	0.709763	0.587364	0.596539	0.950551	0.59551	1.02403	1.13222	1.01734	1.09106	1.1488
Fig 4d
IO	Control															Stress
Animal ID	10.13.22	10.13.22	10.13.22	10.13.22	10.13.22	10.27.22	10.27.22	10.27.22	10.27.22	1.10.23	1.10.23	1.10.23	1.10.23	1.10.23	1.10.23	10.18.22	10.18.22	10.18.22	10.18.22	10.18.22	10.25.22	10.25.22	10.25.22	10.25.22	10.25.22	10.25.22	1.11.23	1.11.23	1.11.23	1.11.23
0.213	55.9601	33.8499	51.7754	72.8896	275.815	51.6901	37.0987	292.666	59.375	237.234	25.633	0	509.201	66.2823	57.2143	294.888	0	0	74.6944	47.7641	59.6314	0	0	0	0	0	50.5045	0	41.8	0
0.528	169.867	103.729	124.784	344.961	310.237	92.3875	57.3198	473.088	95.358	415.099	57.9273	58.4507	981.414	239.672	284.254	329.278	0	0	196.061	74.8479	145.936	0	8.2184	0	45.524	0	137.272	95.1438	64.7113	43.5138
1.05	200.762	150.809	126.45	336.397	1056.32	394.676	342.931	1226.26	322.887	552.371	81.6719	120.586	1168.91	447.824	980.75	425.963	13.8808	192.441	201.051	83.5678	200.156	23.4345	23.4859	38.0283	64.1793	57.5137	249.192	237.571	201.696	48.1618
1.64	203.081	172.953	128.276	433.714	1071.65	606.36	472.767	1695.95	375.705	675.737	153.123	156.371	1238.55	530.397	992.999	443.454	72.6828	246.639	192.121	90.4926	208.263	20.0443	123.757	109.155	170.317	96.2742	313.2	257.394	226.137	88.0586
Slope	89.7993	92.2655	42.7204	207.275	648.795	414.561	334.889	1037.84	243.962	293.999	85.1038	107.584	461.646	323.213	711.405	110.861	50.7322	195.966	64.883	26.742	97.8631	17.2034	84.0477	79.0051	111.272	73.61	183.309	183.792	142.658	54.3711
Fig 4f
aIPSC	Control																							Stress
Animal ID	2.17.23	2.17.23	2.17.23	2.17.23	2.17.23	2.17.23	2.17.23	2.17.23	2.17.23	2.20.23	2.20.23	2.20.23	2.20.23	2.20.23	2.20.23	2.20.23	5.29.23	5.29.23	5.29.23	5.29.23	5.29.23	5.29.23	5.29.23	2.21.23	2.21.23	2.21.23	2.21.23	2.21.23	2.21.23	2.21.23	2.22.23	2.22.23	2.22.23	2.22.23	2.22.23	5.30.23	5.30.23
	29.2316	35.8868	26.9611	14.9602	23.2394	18.8592	38.4603	16.3145	18.9253	19.3608	23.7771	16.3525	18.6427	27.1915	35.3234	16.3098	34.0186	19.8428	25.3434	18.7481	13.8879	11.7335	16.8708	11.6788	12.0772	16.9658	16.8706	23.373	15.947	17.6248	13.6622	22.1462	15.7303	13.1331	17.972	17.6844	19.6534
Fig 4e
PPR	Control																					Stress
Animal ID	10.13.22	10.13.22	10.13.22	10.13.22	10.13.22	10.27.22	10.27.22	10.27.22	10.27.22	10.27.22	10.27.22	10.27.22	10.27.22	1.10.23	1.10.23	1.10.23	1.10.23	1.10.23	1.10.23	1.10.23	1.10.23	10.18.22	10.18.22	10.18.22	10.18.22	10.18.22	10.18.22	10.18.22	10.25.22	10.25.22	10.25.22	10.25.22	10.25.22	10.25.22	10.25.22	10.25.22	10.25.22	10.25.22	1.11.23	1.11.23	1.11.23
	0.398017	0.446836	0.511663	0.417479	0.595452	0.521575	0.574309	0.713588	0.731809	0.557229	0.584005	0.628293	0.327456	0.688818	0.612444	0.531572	0.419481	0.638096	0.630556	0.664668	0.642247	0.713817	0.511326	0.770751	0.666886	0.527792	0.720224	0.758661	0.634241	0.651917	0.635011	0.731042	0.852346	0.659421	0.260778	0.339666	0.188488	0.300785	0.666541	0.727441	0.708924
Fig 4h
IO	Control										Stress
Animal ID	10.13.22	10.13.22	10.27.22	10.27.22	10.27.22	10.27.22	1.10.22	1.10.22	1.10.22	1.10.22	10.18.22	10.18.22	10.18.22	10.18.22	10.18.22	10.25.22	10.25.22	10.25.22	10.25.22	1.11.23	1.11.23	1.11.23	1.11.23	1.11.23	1.11.23
0.213	55.6494	305.82	176.326	54.1488	716.002	175.135	67.2293	0	18.4321	0	46.2012	266.399	154.916	238.712	31.1879	497.412	328.496	152.421	23.8105	43.013	0	66.3015	16.3577	161.363	0
0.528	201.149	514.099	438.509	435.113	863.594	357.878	114.518	67.5964	66.2736	61.4402	355.158	482.754	312.047	257.784	42.5644	765.374	332.103	313.521	93.1329	72.3946	404.526	85.0442	29.9106	283.885	108.247
1.05	387.151	872.137	655.003	439.6	994.029	473.512	207.013	95.9567	338.418	156.66	363.023	531.09	356.518	266.947	75.4046	1087.43	441.025	355.805	129.482	523.387	541.771	239.595	61.2863	380.828	595.16
1.64	459.964	1142.48	708.038	486.51	1034.39	555.964	215.933	99.5709	390.398	256.669	434.013	614.623	421.451	306.68	82.067	1168.63	464.628	345.916	176.064	725.545	634.69	372.945	80.9994	361.995	753.773
Slope	282.984	592.062	359.242	244.346	216.343	251.431	108.755	63.1094	286.976	179.524	223.637	214.728	166.572	44.581	37.9689	468.866	108.184	117.052	99.3398	525.498	398.231	227.567	46.6495	135.288	569.639
Fig 4i
aIPSC	Control																			Stress
Animal ID	2.17.23	2.17.23	2.17.23	2.17.23	2.17.23	2.17.23	2.17.23	2.17.23	2.20.23	2.20.23	2.20.23	2.20.23	2.20.23	2.20.23	5.29.23	5.29.23	5.29.23	5.29.23	5.29.23	2.21.23	2.21.23	2.21.23	2.21.23	2.21.23	2.21.23	2.22.23	2.22.23	2.22.23	2.22.23	2.22.23	2.22.23	2.22.23	2.22.23	2.22.23	2.22.23	5.30.23	5.30.23	5.30.23	5.30.23	5.30.23
	22.9839	20.6936	12.7754	13.5204	19.8647	18.7637	12.8759	16.2228	14.8272	32.6895	14.0125	19.8479	13.396	17.1121	13.0056	25.1423	12.3682	17.152	11.9801	22.0786	15.328	24.0423	16.3372	21.9055	10.5171	15.2255	19.2889	21.5071	17.2821	14.5464	18.9463	21.8445	9.74174	14.6686	10.8284	12.8965	17.8721	18.7048	16.2855	14.3603
Fig 4j
PPR	Control													Stress
Animal ID	10.13.22	10.13.22	10.27.22	10.27.22	10.27.22	1.10.23	1.10.23	1.10.23	1.10.23	1.10.23	1.10.23	1.10.23	1.10.23	10.18.22	10.18.22	10.18.22	10.18.22	10.18.22	10.18.22	10.18.22	10.25.22	10.25.22	10.25.22	10.25.22	10.25.22	10.25.22	1.11.23	1.11.23	1.11.23	1.11.23	1.11.23	1.11.23	1.11.23
	0.404679	0.440981	0.462474	0.420386	0.605632	0.686266	0.537785	0.564213	0.563758	0.603028	0.5054	0.673949	0.462801	0.431109	0.819398	0.698354	0.639082	0.577137	0.654212	0.640792	0.626089	0.617236	0.388617	0.403496	0.90925	0.580271	1.04224	0.74084	0.525916	0.187881	0.521755	0.556777	0.375072
Fig 5e
	Regular Spiking															Burst Spiking
Animal ID	7.4.23	7.4.23	7.4.23	7.4.23	7.4.23	7.6.23	7.6.23	7.6.23	7.6.23	7.6.23	7.6.23	7.10.23	7.10.23	7.10.23	7.10.23	7.4.23	7.4.23	7.4.23	7.4.23	7.4.23	7.4.23	7.4.23	7.4.23	7.4.23	7.4.23	7.4.23	7.4.23	7.4.23	7.4.23	7.4.23	7.4.23	7.4.23	7.4.23	7.4.23	7.4.23	7.4.23	7.4.23	7.4.23	7.4.23	7.6.23	7.6.23	7.6.23	7.6.23	7.6.23	7.6.23	7.6.23	7.6.23	7.6.23	7.6.23
0	0	0	0	0	0	0	0	0	0	0	0	0	0	0	0	0	0	0	0	0	0	0	0	0	0	0	0	0	0	0	0	0	0	0	0	0	0	0	0	0	0	0	0	0	0	0	0	0	0
50	0	0	0	0	0	0	0	0	0	0	0	0	0	0	0	0	0	0	0	0	0	0	0	0	0	0	0	0	0	0	0	0	0	0	0	0	0	0	0	0	0	0	0	0	0	0	0	0	0
100	0	0	0	0	0	0	0	0	0	0	0	0	2	2	0	0	0	0	0	0	0	0	0	0	0	0	0	0	0	0	0	0	0	0	0	0	0	0	0	0	0	0	0	0	0	0	0	0	0
150	0	0	0	0	0	0	0	0	0	2	4	0	8	10	2	0	0	0	0	0	0	0	0	0	0	0	0	0	0	0	0	0	0	0	0	0	0	0	0	0	0	0	0	0	2	0	8	6	4
200	0	0	0	0	0	0	0	0	2	4	12	0	18	16	14	0	6	2	0	0	0	0	4	0	6	0	0	0	0	0	0	6	0	0	2	0	0	0	0	0	0	0	0	0	8	0	12	16	14
250	0	4	0	2	0	0	2	0	4	8	16	4	24	18	20	2	10	4	2	0	0	0	6	0	10	0	0	0	4	4	2	10	0	0	2	0	0	0	0	0	0	0	0	4	12	0	16	20	14
300	2	8	0	2	0	0	2	0	6	8	18	10	28	20	24	2	10	4	2	4	0	2	10	4	14	0	4	0	4	8	2	12	0	2	4	0	6	0	2	0	0	0	6	4	16	0	22	24	18
350	2	12	2	6	4	2	6	2	8	10	20	16	30	22	26	8	14	6	6	10	6	6	14	8	14	0	8	0	4	10	6	16	0	4	8	0	6	0	2	4	4	2	6	6	20	4	22	24	20
400	4	14	2	10	8	4	6	2	10	12	20	22	30	24	28	10	18	2	8	12	8	10	16	12	16	4	10	4	4	14	8	18	2	6	10	4	10	2	2	4	6	4	12	10	22	4	22	26	24
Rheobase	300	250	350	250	350	350	250	350	200	150	150	250	100	100	150	250	200	200	250	300	350	300	200	300	200	400	300	400	250	250	250	200	400	300	200	400	300	400	300	350	350	350	300	250	150	350	150	150	140
Fig 5f
	Regular Spiking																				Burst Spiking
Animal ID	6.22.23	6.22.23	6.22.23	6.22.23	6.22.23	6.22.23	6.22.23	6.22.23	6.23.23	6.23.23	6.23.23	6.23.23	6.23.23	6.23.23	6.23.23	6.23.23	6.23.23	6.23.23	6.23.23	6.24.23	6.22.23	6.22.23	6.22.23	6.22.23	6.22.23	6.22.23	6.22.23	6.22.23	6.22.23	6.22.23	6.22.23	6.22.23	6.22.23	6.22.23	6.22.23	6.22.23	6.22.23	6.22.23	6.22.23	6.22.23	6.22.23	6.22.23	6.22.23	6.22.23	6.22.23	6.22.23	6.23.22	6.23.22	6.23.22
0	0	0	0	0	0	0	0	0	0	0	0	0	0	0	0	0	0	0	0	0	0	0	0	0	0	0	0	0	0	0	0	0	0	0	0	0	0	0	0	0	0	0	0	0	0	0	0	0	0
50	0	0	0	0	0	0	0	0	0	0	0	0	0	0	0	0	0	0	0	0	0	0	0	0	0	0	0	0	0	0	0	0	0	0	0	0	0	0	0	0	0	0	0	0	0	0	0	0	0
100	0	0	0	0	0	0	0	0	0	0	0	0	0	0	0	0	0	0	0	10	0	0	0	0	0	0	0	0	0	0	0	0	0	0	0	0	0	0	0	0	0	0	0	0	0	0	0	0	0
150	0	0	0	0	0	0	0	0	0	0	0	0	0	0	0	0	0	0	0	26	0	0	0	0	0	0	0	0	0	0	0	0	0	0	0	4	0	0	0	0	0	0	0	0	0	0	0	0	0
200	0	0	0	2	0	0	0	0	2	0	6	0	0	2	0	0	2	0	0	36	0	0	0	0	0	0	0	0	0	0	0	2	0	4	0	4	0	0	0	0	0	0	4	0	0	4	0	0	0
250	0	0	0	4	0	2	2	2	8	4	10	0	0	8	0	0	6	4	0	42	0	0	0	0	4	4	4	0	4	0	0	6	4	4	4	10	0	0	0	0	0	0	10	0	0	6	0	0	0
300	2	0	0	14	0	4	2	2	8	6	12	4	0	12	2	0	12	12	0	50	4	0	0	0	4	6	4	4	4	0	0	14	8	10	8	14	0	4	0	0	4	6	12	2	4	12	4	0	2
350	4	6	0	20	0	10	4	12	4	8	12	6	0	14	2	2	16	18	0	54	6	2	0	4	8	10	8	4	12	4	2	18	12	16	14	18	0	6	0	0	10	12	14	2	8	16	4	4	4
400	8	10	4	24	0	16	12	18	6	10	16	8	0	16	4	4	20	24	2	56	10	2	4	4	10	16	14	10	14	8	2	20	14	18	18	20	4	10	2	6	14	14	14	4	12	18	8	4	8
Rheobase	300	350	400	200	450	250	250	250	200	250	200	300	450	200	300	350	200	250	400	100	300	350	400	350	250	250	250	300	250	350	350	200	250	200	250	150	400	300	400	400	300	300	200	300	300	200	300	350	300
Fig 5m			Fig 5n				Fig 5o				Fig 5t				Fig 5u				Fig 5v
Pre	Res	Post		Pre	Res	Post		Pre	Res	Post		Pre	Res	Post		Pre	Res	Post		Pre	Res	Post
1.22788	1.62858	1.39747		1057.17	3623.03	1891.42		1734.04	2726.51	1580.6		1.28087	1.37707	1.0116		780.786	-56.8354	847.502		1763.63	2222.24	1872.24
1.10228	1.30061	1.09247		27.3129	2837.65	133.875		1825.15	1747.37	1627.38		0.999088	1.05825	0.845738		704.723	4935.95	2034.65		1241.51	1869.27	1356.1
0.794964	1.16224	1.18355		-88.5202	1845.71	437.996		1771.44	2147.02	1785.72		0.543158	0.987345	0.717681		350.891	3382.73	563.829		1360.72	1550.07	1330.8
0.928979	0.838364	1.079		814.737	2787.64	-152.796		1760.24	2358.47	1533.41		1.12619	1.02467	0.798392		337.492	4232.19	216.676		1465.39	1680.16	1601.13
1.1834	1.17789	0.840084		-140.389	3153.24	-186.564		1552.45	2158.93	1843.89		0.893399	1.12439	0.756805		-333.089	3313.63	208.87		1388.9	1691.62	1238.36
1.16365	1.90646	1.22142		1557.59	4471.63	1060.69		2062.03	2299.95	1977.38		1.24735	1.25924	1.2043		-1067.79	4207.03	466.089		2046.82	1679.03	1456.76
0.656024	1.08006	0.624849		807.694	4192.69	-42.0526		1549.8	1565.02	1485.27		0.978343	1.2861	1.14198		-236.103	4941	116.252		1269.93	1464.94	1385.43
0.656024	1.22661	0.489324		807.694	4528.21	352.132		1549.8	1718.82	1658.61		1.07499	1.52541	1.028		1037.75	3850.53	1975.96		2145.83	2161.16	1736.41
1.10053	1.37153	1.2139		88.5051	3857.95	740.314		1490.49	1397.82	1302.17		1.02749	1.26634	0.729177		186.157	3543.59	940.144		1582.96	1700.36	1368.9
0.809414	1.02906	0.742882		24.0525	4978.59	665.143		1517.53	1667.97	1705.04
Fig 6b
IO	Control									Stress
Animal ID	1.4.23	1.4.23	1.4.23	1.4.23	1.4.23	1.5.23	1.5.23	5.16.23	5.16.23	1.6.23	1.6.23	1.6.23	1.6.23	1.6.23	1.6.23	1.9.23	1.9.23	1.9.23	1.9.23	1.9.23	5.17.23	5.17.23	5.17.23
0.262	0	0	0	0	0	0	0	0	0	0	0	0	0	0	0	0	0	0	0	0	0	0	0
0.8	0	54.4747	18.2911	0	0	19.372	0	25.9972	50.3845	0	0	0	8.35223	0	8.02961	0	0	4.45191	22.2875	5.51734	0	0	0
1.29	0	83.5672	28.4506	18.9512	0	25.7321	23.5118	34.6764	54.1871	0	0	14.6952	11.7434	0	10.6174	0	4.94944	5.72097	28.6951	22.0667	0	11.4552	0
3.07	22.4813	85.3255	42.6727	19.5464	0	52.1497	25.9223	43.1108	59.7215	0	0	26.6506	11.7211	5.88605	15.2692	0	9.73554	14.2003	31.035	23.3562	12.0211	11.6165	19.7363
5.78	26.4125	91.5952	43.7981	25.0287	27.3132	55.8029	33.8834	41.5211	63.339	28.3407	0	30.3762	13.3135	10.5468	16.0936	5.32177	9.28261	16.9491	34.1007	23.4969	15.7166	13.5875	26.0059
6.61	30.6798	102.125	43.8501	25.9514	47.062	61.1192	37.9612	45.4354	67.1778	69.6479	21.9851	47.0395	20.2172	14.4645	16.6344	15.4689	11.7659	15.0772	47.1695	26.2972	29.2993	12.9623	30.005
Slope	5.22617	10.5387	5.54415	3.74871	6.88932	8.31514	5.4593	4.77382	6.34383	9.25275	2.2225	6.51623	2.06571	2.30196	2.00239	1.97913	1.71065	2.35232	4.8381	3.19746	4.22238	1.86969	5.11849
Fig 6c
PPR	Control													Stress
Animal ID	1.4.23	1.4.23	1.4.23	1.4.23	1.4.23	1.5.23	1.5.23	1.5.23	1.5.23	1.5.23	5.16.23	5.16.23	5.16.23	1.6.23	1.6.23	1.6.23	1.6.23	1.6.23	1.9.23	1.9.23	1.9.23	1.9.23	1.9.23	5.17.23	5.17.23	5.17.23
	0.789486	0.85231	0.681311	0.356568	0.0901975	0.97759	0.234393	0.589915	0.809722	0.826859	0.499046	0.309109	0.454589	5.65028	0.949021	1.33743	1.31703	1.16119	1.80602	1.6074	0.589428	0.277961	1.66242	1.27257	1.0412	0.826919
Fig 6d
IO	Control														Stress
Animal ID	12.5.22	12.5.22	12.5.22	12.5.22	12.6.22	12.6.22	12.6.22	12.6.22	4.19.23	4.19.23	4.19.23	4.19.23	4.19.23	4.19.23	12.7.22	12.7.22	12.8.22	12.8.22	12.8.22	12.8.22	12.8.22	4.20.23	4.20.23	4.20.23
0.262	0	0	0	15.4656	22.5086	0	0	10.4556	0	0	0	0	0	0	0	0	0	0	0	0	0	0	0	0
0.8	0	0	0	15.4656	22.5086	0	0	10.4556	0	0	0	0	0	0	13.5675	23.6109	0	0	48.9428	38.2719	3.74097	0	0	0
1.29	10.5678	18.49	0	29.7783	33.1497	9.0823	10.9888	11.658	5.20457	6.01147	0	49.7005	0	0	46.1337	35.0153	21.8149	44.0457	60.9	75.2505	7.23626	0	13.8268	30.7745
3.07	11.8708	20.6357	34.8069	35.9515	43.3769	13.7362	31.0057	17.3552	17.3055	8.72537	0	53.2134	17.2059	10.2168	40.6821	45.547	55.5338	65.4346	103.102	92.6766	20.0186	32.6206	21.0897	68.5653
5.78	20.0322	22.7443	40.7967	43.9001	55.6965	19.7585	31.3336	16.4629	16.2928	14.1973	29.2106	74.9837	18.9607	16.8344	51.2592	56.2843	72.0338	83.7042	95.645	91.8984	63.4159	51.4339	29.2936	68.5653
6.61	62.5463	37.1957	44.0127	99.9924	61.0218	21.8698	24.4796	22.9877	46.9639	22.2612	31.7051	87.1642	17.8826	28.0629	60.4322	93.0635	84.1794	102.971	142.331	97.6358	99.6618	62.3263	38.798	67.1367
Slope	7.42727	4.73168	7.73135	10.1548	6.04642	3.36835	4.49533	1.69912	5.82541	3.10289	5.48496	12.4974	3.33604	4.17956	7.25748	10.8756	13.2715	15.0739	16.3586	11.4922	14.5183	10.4068	5.62342	10.8971
Fig 6e
PPR	Control																Stress
Animal ID	12.5.22	12.5.22	12.5.22	12.5.22	12.5.22	12.6.22	12.6.22	12.6.22	12.6.22	12.6.22	4.19.23	4.19.23	4.19.23	4.19.23	4.19.23	4.19.23	12.7.22	12.7.22	12.7.22	12.7.22	12.8.22	12.8.22	12.8.22	12.8.22	12.8.22	12.8.22	4.20.23	4.20.23	4.20.23	4.20.23
	1.51419	1.00509	0.500843	0.898947	0.75297	0.535477	1.88601	1.09712	0.962423	1.01347	0.850637	3.2634	3.09045	1.94179	1.52163	1.59942	0.347846	0.486495	0.310005	0.045815	0.273232	0.547574	0.0734849	0.284121	0.850893	0.691874	0.492787	0.345207	0.481228	0.617216
Fig 6g			Fig 6h			Fig 6i			Fig 6j
	Control	Stress		Control	Stress		Control	Stress		Control	Stress
	3329.81	2321.64		1452.73	2811.07		0.4005	0.506889		0.681777	0.630722
	3014.12	1439.92		2722.92	2418.17		0.491111	0.734167		0.698999	0.538
	3218.59	3649.65		3303.43	3001		0.511777	0.961833		0.577277	0.607222
	3257.65	4092.61		3468.84	3494.44		0.502111	0.574112		0.645666	0.534111
	3971.19	4211.35		4751.83	4174.16		0.39333	0.484445		0.385889	0.455444
	3934.06	3983.82		4162.15	4568.26		0.382111	0.519167		0.475555	0.436166
	3610.61	4021.27		4309.62	4386.39		0.329888	0.573778		0.575777	0.432055
	4267.03	4038.08		5131.01	4846.83		0.375389	0.541945		0.522944	0.430777
				3447.05	3190.69					0.430397	0.564493
				3178.41	3177.49					0.613376	0.616765
				3277.09	2903.06					0.432174	0.665759
Fig 7b
IO	Saline														Propranolol (10mg.kg) + Phentolamine (15mg.kg) (Adrenergic Block)															Metyrapone(Corticosterone Block)
Animal ID	3.11.24	3.11.24	3.11.24	3.11.24	3.11.24	4.1.24	4.1.24	4.1.24	4.1.24	4.1.24	4.15.24	4.15.24	4.15.24	4.15.24	3.12.24	3.12.24	3.12.24	3.12.24	3.12.24	4.2.24	4.2.24	4.2.24	4.2.24	4.2.24	4.2.24	4.16.24	4.16.24	4.16.24	4.16.24	3.13.24	3.13.24	3.13.24	3.13.24	3.13.24	4.3.24	4.3.24	4.3.24	4.3.24	4.3.24	4.3.24	4.12.24	4.12.24	4.12.24	4.12.24	4.12.24
0.213	268.18	94.0426	416.719	0	116.211	0	57.5325	0	235.225	50.7595	0	0	2.38404	10.6525	0	0	0	279.022	240.501	56.693	235.645	37.485	225.508	375.653	56.7952	533.363	427.169	7.90764	0.0706841	317.459	68.2907	466.396	86.1461	45.176	0	0	0	157.864	153.826	452.615	0	72.9016	0	85.033	0
0.528	364.957	497.42	461.908	107.269	536.485	0	292.509	114.086	254.614	447.978	394.103	4.23001	33.8936	25.1936	425.637	242.286	373.652	306.301	709.622	351.468	369.993	86.5023	341.298	422.16	166.695	598.385	553.843	107.699	403.603	444.203	312.757	721.474	84.9888	61.3101	17.7755	50.5669	31.8755	340.911	314.435	482.326	186.651	434.021	134.419	283.723	675.22
1.05	586.886	539.821	496.202	386.531	823.231	37.4822	582.582	468.392	354.217	701.489	882.105	359.252	505.94	258.197	439.476	950.668	465.356	646.702	761.116	621.106	668.569	592.228	381.104	425.79	302.165	645.147	614.674	382.188	599.579	513.68	1119.17	903.497	205.23	109.383	23.5088	73.8604	154.308	435.612	578.922	706.774	534.76	790.546	254.454	691.62	714.603
1.64	674.525	561.311	541.189	711.578	900.037	47.2247	994.938	519.288	372.585	823.496	1014.35	927.477	688.58	404.058	492.682	1190.89	548.184	1040.14	922.779	895.623	777.343	1004.7	513.916	462.011	443.227	717.095	701.871	985.265	980.587	1127.54	1135.78	932.916	330.572	142.172	106.233	289.976	238.727	568.73	1126.04	995.466	1918.64	1090.25	675.922	860.578	795.153
Slope	295.933	271.205	83.3079	507.597	520.311	37.6264	644.962	390.894	105.626	581.829	793.991	329.088	460.34	226.334	280.859	881.647	336.713	560.019	408.337	568.953	394.329	721.964	185.235	52.7195	266.953	122.537	178.267	684.887	534.655	536.613	815.182	310.962	182.797	70.6536	69.6821	191.218	175.485	267.991	672.692	395.215	1314.33	694.364	454.554	548.643	630.188
Fig 7c
aIPSC	Saline															Sympathetic -													Corticosterone -													Saline Animal Averages			Sympathetic - Animal Averages			Corticosterone- Animal Averages
Animal ID	3.11.24	3.11.24	3.11.24	3.11.24	3.11.24	3.11.24	4.1.24	4.1.24	4.1.24	4.1.24	4.1.24	4.15.24	4.15.24	4.15.24	4.15.24	3.12.24	3.12.24	3.12.24	3.12.24	3.12.24	4.2.24	4.2.24	4.2.24	4.2.24	4.2.24	4.16.24	4.16.24	4.16.24	3.13.24	3.13.24	3.13.24	3.13.24	3.13.24	4.3.24	4.3.24	4.3.24	4.3.24	4.12.24	4.12.24	4.12.24	4.12.24	3.11.24	4.1.24	4.15.24	3.12.24	4.2.24	4.16.24	3.13.24	4.3.24
Saline	25.5611	22.4382	35.2602	10.0472	22.5348	17.3382	19.2109	15.0881	15.5045	23.4972	15.5135	20.5234	9.35187	9.60214	9.65039	22.2274	16.1344	20.2963	25.6003	24.7204	17.9986	14.4821	18.3679	24.4826	22.919	11.9429	19.0124	18.02	21.8362	24.9006	13.8274	18.188	13.2048	20.5155	26.3375	10.5477	15.1408	15.9132	22.9253	16.0705	12.5835	22.1966	17.7628	12.282	21.7958	19.65	16.3251	18.3914	18.1354
Fig 7d
PPR	Saline														Propranolol (10mg.kg) + Phentolamine (15mg.kg) [Sympathetic -]															Metyrapone (Corticosterone block)																Saline Average			Symapthetic - Average
Animal ID	3.11.24	3.11.24	3.11.24	3.11.24	3.11.24	4.1.24	4.1.24	4.1.24	4.1.24	4.1.24	4.15.24	4.15.24	4.15.24	4.15.24	3.12.24	3.12.24	3.12.24	3.12.24	3.12.24	4.2.24	4.2.24	4.2.24	4.2.24	4.2.24	4.2.24	4.16.24	4.16.24	4.16.24	4.16.24	3.13.24	3.13.24	3.13.24	3.13.24	3.13.24	4.3.24	4.3.24	4.3.24	4.3.24	4.3.24	4.3.24	4.12.24	4.12.24	4.12.24	4.12.24	4.12.24	3.11.24	4.1.24	4.15.24	3.12.24
	0.855853	0.782282	0.724387	0.781306	0.756794	0.122927	0.751847	0.832609	0.715298	1.20042	0.990332	0.996258	0.9168	0.436029	0.640913	0.913181	0.890811	0.83235	0.620507	0.71911	0.714345	1.01573	0.690258	0.76815	0.820355	0.895301	1.13738	0.904046	0.952459	0.936371	0.824011	0.689554	0.673388	0.560714	0.331806	0.600224	0.249608	0.772381	0.713159	0.526561	0.340315	1.29787	0.242782	2.05046	0.99975	0.780125	0.72462	0.834855	0.779552
Fig 7f
IO	Control + Saline													Stress + Adrenergic Block																	Stress + Saline
Animal ID	11.28.23	11.28.23	11.28.23	11.28.23	11.28.23	12.18.23	12.18.23	12.18.23	12.18.23	1.23.24	1.23.24	1.23.24	1.23.24	11.29.23	11.29.23	11.29.23	11.29.23	11.29.23	11.30.23	11.30.23	11.30.23	11.30.23	12.19.23	12.19.23	12.19.23	12.19.23	12.19.23	1.24.24	1.24.24	1.24.24	12.19.24	12.19.24	12.19.24	12.19.24	12.19.24	12.20.24	12.20.24	12.20.24	12.20.24	12.20.24	1.07.25	1.07.25	1.07.25	1.07.25	1.07.25
0.213	0	228.728	2.57088	0.136404	7.12209	87.7504	137.422	277.885	91.5395	731.39	506.037	86.4244	153.118	198.93	443.131	227.924	373.542	0	177.565	24.1278	332.791	126.348	141.292	497.057	0	427.689	0	0	350.025	143.506	315.649	572.77	236.071	595.611	70.3319	149.21	160.665	185.453	567.349	603.691	104.597	455.731	343.414	556.909	448.869
0.528	233.328	495.897	171.781	66.7468	27.5456	178.164	279.711	443.61	273.16	794.755	674.947	99.1405	558.621	301.466	732.478	324.472	785.838	16.8966	181.742	220.429	410.795	80.8768	372.293	523.605	344.517	513.427	201.827	191.346	597.196	234.597	944.374	762.661	650.161	907.471	753.808	802.431	423.928	746.449	746.483	1088.45	314.31	924.75	735.841	691.819	724.422
1.05	410.435	761.914	290.231	96.7841	55.6894	358.615	393.27	527.788	560.111	800.841	834.839	151.824	581.036	744.108	850.401	748.289	953.719	1150.45	313.264	296.177	515.62	368.961	465.046	579.029	708.565	674.602	428.809	249.469	962.603	399.144	1398.6	1133.19	663.451	961.481	1792.26	905.15	523.882	937.601	1196.35	1705.48	865.607	1009.89	851.789	787.019	825.45
1.64	870.732	794.601	540.362	172.84	107.868	462.104	411.901	660.804	826.667	824.42	719.653	185.369	621.864	765.808	885.051	888.175	888.175	1607.72	343.371	349.577	702.153	445.234	688.771	577.803	905.108	682.135	1140.59	283.9	897.834	424.712	1580.61	1280.24	687.614	983.994	2109.38	1404.63	777.313	1020.97	1616.78	1936.43	1265.33	1022.18	905.411	915.249	999.534
Slope	582.195	389.547	358.125	112.257	69.3858	268.554	184.928	249.664	515.845	61.3295	295.152	59.4713	377.326	438.451	280.042	498.32	322.298	1255.62	131.604	206.385	254.289	265.134	353.132	59.8039	622.714	186.001	773.973	221.624	552.359	230.949	844.1	510.132	364.598	576.628	1449.49	777.274	396.647	522.618	752.377	932.833	839.615	556.444	512.548	538.729	571.196
Fig 7c
aIPSC	Control+saline											Stress + Adrenergic Block															Stress+Saline
Animal ID	11.28.23	11.28.23	12.18.23	12.18.23	12.18.23	12.18.23	12.18.23	12.18.23	1.23.24	1.23.24	1.23.24	11.29.23	11.29.23	11.29.23	11.29.23	11.29.23	11.30.23	11.30.23	11.30.23	11.30.23	12.19.23	12.19.23	12.19.23	1.24.24	1.24.24	1.24.24	12.19.24	12.19.24	12.19.24	12.19.24	12.19.24	12.20.24	12.20.24	12.20.24	12.20.24	1.07.25	1.07.25	1.07.25	1.07.25
	18.5526	24.0234	13.6916	13.1744	15.4907	17.7174	26.0738	32.4682	6.63161	18.6909	33.2889	14.8497	17.0147	29.5576	21.728	21.0286	19.0505	13.9772	12.0609	15.1394	14.4788	11.1578	23.4752	30.8125	29.125	31.7905	37.7984	39.2752	41.6045	39.8672	40.2045	20.3393	20.4947	20.305	44.3243	21.34	23.4054	26.9227	25.2945
Fig 7d
PPR	Control+Saline													Stress + Adrenergic Block																	Stress+Saline
Animal ID	11.28.23	11.28.23	11.28.23	11.28.23	11.28.23	12.18.23	12.18.23	12.18.23	12.18.23	1.23.24	1.23.24	1.23.24	1.23.24	11.29.23	11.29.23	11.29.23	11.29.23	11.29.24	11.30.23	11.30.23	11.30.23	11.30.23	12.19.23	12.19.23	12.19.23	12.19.23	12.19.23	1.24.24	1.24.24	1.24.24	12.19.24	12.19.24	12.19.24	12.19.24	12.19.24	12.20.24	12.20.24	12.20.24	12.20.24	12.20.24	1.07.25	1.07.25	1.07.25	1.07.25	1.07.25
	0.774589	0.659153	0.695672	0.131164	0.172312	0.832011	0.724091	1.14646	1.37259	0.366234	0.698875	0.426636	0.789295	0.717309	0.800029	0.687539	0.993452	1.01565	0.422731	0.643679	0.705134	0.810327	0.71161	0.718578	1.00285	0.8159	1.00569	0.666211	0.446167	0.563396	0.939832	0.955491	0.914014	0.923084	0.930993	0.913378	0.956205	0.7989	0.826992	1.00917	0.699358	0.810003	0.756435	0.532385	0.892149
Fig 7j
IO	Control + DMSO																Stress + Metyrapone																Stress + DMSO
Animal ID	4.24.24	4.24.24	4.24.24	4.24.24	4.30.24	4.30.24	4.30.24	4.30.24	5.8.24	5.8.24	5.8.24	5.8.24	5.8.24	1.14.25	1.14.25	1.14.25	5.1.24	5.1.24	5.1.24	5.1.24	5.1.24	5.3.24	5.3.24	5.3.24	5.3.24	5.3.24	5.3.24	5.10.24	5.10.24	5.10.24	5.10.24	5.10.24	1.08.25	1.08.25	1.08.25	1.08.25	1.09.25	1.09.25	1.09.25	1.09.25	1.09.25
0.213	73.1973	19.0727	1.30377	17.9471	17.1933	420.011	195.049	4.27954	0.323642	2.73443	5.47178	1.66544	11.1146	0	206.88	145.944	880.413	106.815	10.6688	7.16888	50.1849	662.226	53.0665	179.782	82.4333	17.455	53.3532	0	0	0	43.9144	0	0	27.1739	0	0	0	0	0	0	0
0.528	261.521	370.58	192.199	642.739	98.1153	821.08	198.219	268.933	23.5646	5.87804	7.20662	14.6018	19.9064	66.9452	565.046	385.563	1846.81	388.239	78.3193	288.056	1394.59	1050.6	550.976	1130.07	1393.87	240.798	554.588	37.0804	66.9221	385.08	701.002	0	608.534	536.54	611.574	840.153	664.06	693.755	786.134	614.967	427.651
1.05	537.3	654.886	618.055	527.239	559.289	922.995	921.251	706.75	749.889	424.215	583.352	476.097	251.152	109.396	738.104	403.903	2116.09	596.889	1147.25	827.901	1866.43	1848.74	900.094	1697.43	3273.72	633.137	2147.74	789.49	700.551	1225.46	1530.71	751.414	788.169	1864.6	1717.76	1001.79	1106.65	1210.61	1372.54	749.456	656.569
1.64	825.28	1428.36	1608.4	830.864	685.36	925.278	1489.48	833.675	835.503	1593.64	583.708	498.451	810.951	128.37	732.119	491.934	2132.73	626.871	1242.29	1076.02	1867.12	2015.42	931.219	2014.67	3485.35	1036.77	3231.82	1022.76	1265.21	1451.29	1719.63	1524.26	1055.35	2457.34	2156.17	1124.68	1356	1453.64	1426.74	1778.87	988.329
Slope	496.753	693.092	705.542	548.648	653.708	488.298	919.773	824.424	824.838	471.613	708.673	532.982	245.334	125.724	604.129	280.679	1379.53	566.789	1427.44	985.968	2042.37	1428.81	977.399	1740.02	3791.45	737.197	2557.65	993.438	874.956	1478.8	1757.5	952.338	881.446	2230.41	2059.02	1107.47	1274.37	1400.39	1587.79	832.407	749.575
Fig 7k
aIPSC	Control +DMSO																	Stress + Metyrapone													Stress + DMSO
Animal ID	4.24.24	4.24.24	4.24.24	4.30.24	4.30.24	4.30.24	4.30.24	4.30.24	5.8.24	5.8.24	5.8.24	5.8.24	5.8.24	1.14.25	1.14.25	1.14.25	1.14.25	5.1.24	5.1.24	5.1.24	5.1.24	5.1.24	5.3.24	5.3.24	5.3.24	5.3.24	5.10.24	5.10.24	5.10.24	5.10.24	1.08.25	1.08.25	1.08.25	1.08.25	1.09.25	1.09.25	1.09.25	1.09.25
	7.388	22.4347	21.8243	11.4972	10.4841	9.51585	10.5229	10.2967	19.815	11.9198	13.6548	12.7483	13.9331	13.4021	13.1285	10.4703	10.9427	18.3907	21.2102	11.1914	32.1947	28.1855	32.9755	30.2894	32.1103	13.8313	24.8893	25.3762	14.4667	11.5822	19.347	21.5624	22.7394	20.9903	21.7791	30.3215	32.0641	17.4805
Fig 7l
PPR	Control + DMSO																Stress + Metyrapone																Stress + DMSO
Animal ID	4.24.24	4.24.24	4.24.24	4.24.24	4.30.24	4.30.24	4.30.24	4.30.24	5.8.24	5.8.24	5.8.24	5.8.24	5.8.24	1.14.25	1.14.25	1.14.25	5.1.24	5.1.24	5.1.24	5.1.24	5.1.24	5.3.24	5.3.24	5.3.24	5.3.24	5.3.24	5.3.24	5.10.24	5.10.24	5.10.24	5.10.24	5.10.24	1.08.25	1.08.25	1.08.25	1.08.25	1.08.25	1.09.25	1.09.25	1.09.25	1.09.25
	1.06733	0.914417	1.35042	0.953271	1.02547	0.934293	0.8768	0.883609	0.967084	0.960121	0.78335	0.900851	0.954809	0.362546	0.326293	0.430759	1.04139	0.937506	0.834446	1.00252	0.936259	0.832526	0.972386	0.686782	0.856608	0.938987	0.560896	0.877847	1.21924	1.06587	0.947344	0.887984	0.907365	0.717783	1.05536	0.810962	0.851691	0.880776	0.902069	0.847217	0.870542
Fig 8b
IO	Saline													Propranolol (10mg.kg) + Phentolamine (15mg.kg) (Adrenergic Block)														Metyrapone (Corticosterone Block)															Saline Animal Averages			Sympathetic - Animal Averages			Corticosterone- Animal Averages
Animal ID	3.18.24	3.18.24	3.18.24	3.18.24	3.18.24	3.18.24	4.9.24	4.9.24	4.9.24	4.9.24	4.22.24	4.22.24	4.22.24	3.19.24	3.19.24	3.19.24	3.19.24	3.19.24	3.19.24	4.10.24	4.10.24	4.10.24	4.10.24	4.19.24	4.19.24	4.19.24	4.19.24	3.20.24	3.20.24	3.20.24	3.20.24	3.20.24	3.20.24	4.5.24	4.5.24	4.5.24	4.5.24	4.17.24	4.17.24	4.17.24	4.17.24	4.17.24	3.18.24	4.9.24	4.22.24	3.19.24	4.10.24	4.19.24	3.20.24
0.213	368.41	131.216	563.444	420.293	156.14	503.322	51.6049	539.022	308.385	364.614	3.91944	11.47	29.8503	412.672	35.8129	352.668	36.5695	397.177	368.138	0	403.03	52.0603	99.0823	133.939	91.8092	38.0919	99.6239	305.384	448.952	337.553	138.259	97.7025	136.46	638.956	43.0528	0	228.761	0	37.4828	9.39144	5.4551	21.9823	357.138	315.906	15.0799	267.173	138.543	90.8659	244.052
0.528	728.394	210.847	652.67	465.706	356.088	779.4	250.061	579.438	693.909	344.683	5.38487	168.506	76.7155	777.946	57.6427	305.098	34.7316	491.551	821.837	211.174	602.315	276.061	164.305	193.45	297.856	51.8619	152.917	393.549	924.952	640.408	224.165	98.0048	349.177	1208.89	440.441	345.57	378.378	74.8637	46.647	7.02127	7.02136	3.53671	532.184	467.023	83.5355	414.801	313.464	174.021	438.376
1.05	968.467	345.285	731.283	540.848	689.459	835.698	854.466	623.896	807.236	446.706	423.918	634.131	96.7035	1294.12	105.746	534.527	180.038	580.31	821.136	1104.23	1025.35	431.845	166.273	494.584	822.28	222.811	487.875	481.17	1045.14	870.345	341.441	110.453	494.017	1561.58	763.982	1238.72	597.94	285.085	824.18	600.737	206.278	164.646	685.173	683.076	384.918	585.98	681.925	506.887	557.095
1.64	948.255	338.207	828.901	663.543	778.244	844.636	1370.98	804.397	794.722	545.128	1246.55	653.21	397.503	1362.31	126.025	655.096	176.962	626.608	1261.86	1156.17	1741.68	503.293	172.624	999.399	1289.77	257.974	631.059	565.137	1247.58	862.722	394.81	107.096	627.453	1762.8	1308.93	1491.69	915.312	499.072	1614.53	1005.76	425.171	1244.77	733.631	878.806	765.755	701.477	893.442	794.551	634.133
Slope	383.733	150.697	179.405	169.166	445.95	204.426	955.405	179.474	297.632	75.9648	384.862	574.991	85.8168	674.899	65.4681	244.797	117.624	156.446	542.559	892.406	938.44	300.113	41.7094	619.372	860.466	172.993	402.947	177.203	496.36	352.315	180.192	80.2668	326.151	740.266	850.406	1094.46	476.167	348.69	1177.74	761.841	312.29	131.422	255.563	377.119	348.557	300.299	543.167	513.944	268.748
Fig 8c
aIPSC	Saline														Adrenergic Block												Corticosterone -												Saline Animal Averages			Sympathetic - Animal Averages			Corticosterone- Animal Averages
Animal ID	3.18.24	3.18.24	3.18.24	3.18.24	3.18.24	3.18.24	4.9.24	4.9.24	4.9.24	4.9.24	4.9.24	4.22.24	4.22.24	4.22.24	3.19.24	3.19.24	3.19.24	3.19.24	4.10.24	4.10.24	4.10.24	4.10.24	4.19.24	4.19.24	4.19.24	4.19.24	3.20.24	3.20.24	3.20.24	3.20.24	4.5.24	4.5.24	4.5.24	4.5.24	4.17.24	4.17.24	4.17.24	4.17.24	3.18.24	4.9.24	4.22.24	3.19.34	4.10.24	4.19.24	3.20.24	4.5.24	4.17.24
	21.6747	21.1404	13.8385	9.44445	20.8256	38.247	12.0382	13.8095	20.6343	16.2575	14.7768	12.3725	12.1336	10.7402	24.384	21.9735	22.8322	22.3208	10.9013	24.6873	27.6386	21.7113	16.0462	17.7939	14.5235	15.538	11.8011	13.2739	11.4623	18.9893	14.412	13.1281	17.3792	17.2098	22.4618	17.1287	15.9952	15.233	20.8618	15.5033	11.7488	22.8776	21.2346	15.9754	13.8816	15.5323	17.7047
Fig 8d
PPR	Saline													Propranolol (10mg.kg) + Phentolamine (15mg.kg) (Adrenergic Block)														Metyrapone (Corticosterone Block)															Saline Animal Averages			Sympathetic - Animal Averages			Corticosterone- Animal Averages
Animal ID	3.18.24	3.18.24	3.18.24	3.18.24	3.18.24	3.18.24	4.9.24	4.9.24	4.9.24	4.9.24	4.22.24	4.22.24	4.22.24	3.19.24	3.19.24	3.19.24	3.19.24	3.19.24	3.19.24	4.10.24	4.10.24	4.10.24	4.10.24	4.19.24	4.19.24	4.19.24	4.19.24	3.20.24	3.20.24	3.20.24	3.20.24	3.20.24	3.20.24	4.5.24	4.5.24	4.5.24	4.5.24	4.17.24	4.17.24	4.17.24	4.17.24	4.17.24	3.18.24	4.9.24	4.22.24	3.19.24	4.10.24	4.19.24	3.20.24
	0.765115	0.465235	0.539423	0.714602	0.767427	0.90754	0.0231	0.56117	0.85018	0.686999	0.592955	0.980094	0.369337	0.47159	0.512076	0.760922	0.347979	0.478474	0.546007	0.1901	0.644303	0.663455	0.396783	0.950899	0.925764	0.897961	0.874733	0.778122	0.906303	0.982269	0.381068	0.265344	0.738118	0.688141	0.823258	1.03924	1.05296	0.930474	0.564052	0.864667	0.553524	0.538162	0.693224	0.530362	0.647462	0.519508	0.47366	0.912339	0.675204
Fig 8f
IO	Control + Saline																	Stress + Adrenergic Block																	Stress + Saline
Animal ID	1.29.24	1.29.24	1.29.24	1.29.24	1.29.24	1.31.24	1.31.24	1.31.24	1.31.24	2.7.24	2.7.24	2.7.24	12.15.24	12.15.24	12.15.24	12.15.24	12.15.24	2.2.24	2.2.24	2.2.24	2.2.24	2.2.24	2.2.24	2.6.24	2.6.24	2.6.24	2.6.24	2.6.24	2.6.24	2.6.24	2.6.24	2.9.24	2.9.24	2.9.24	12.16.24	12.16.24	12.16.24	12.16.24	12.16.24	12.16.24	12.17.24	12.17.24	12.17.24	12.17.24	12.17.24	12.28.24	12.28.24	12.28.24	12.28.24
0.213	79.1464	291.58	73.96	81.1846	119.414	146.552	67.9834	65.8241	161.078	368.848	63.5208	0	0	72.2351	0	0	0	4.19068	160.204	139.371	11.7369	342.252	205.369	0	0	67.8466	61.8031	0	90.1705	296.74	466.131	102.437	274.564	5.25024	89.0415	11.7561	0	2.17223	3.06433	12.0343	2.35491	7.55813	4.84748	4.03551	0.243653	70.977	77.2331	61.0965	35.8991
0.528	553.692	431.901	304.354	131.058	330.261	316.391	129.841	75.9494	174.148	778.894	458.521	372.413	323.132	314.801	478.733	398.007	331.915	101.177	407.527	364.761	44.905	405.572	296.166	19.9542	20.6639	61.3947	216.395	9.43969	122.953	520.982	710.323	204.579	695.549	367.225	167.751	105.317	89.4328	3.73755	70.9594	112.327	234.33	9.31608	62.6325	11.1156	0.910045	186.848	77.5713	92.6767	44.1152
1.05	1011.94	501.758	545.255	217.371	726.627	849.446	208.495	176.838	263.995	978.773	383.997	710.967	651.526	329.396	523.076	400.354	559.528	88.2545	503.503	471.222	68.6171	434.975	322.296	97.953	18.1995	148.618	249.165	14.3074	173.261	646.118	966.526	320.673	1035.87	434.548	232.15	220.164	106.428	27.1658	147.792	109.632	350.422	240.509	224.081	155.979	90.7325	195.143	293.253	226.076	58.0196
1.64	1372.77	573.898	690.861	260.367	1007.36	1163.16	375.051	239.324	360.602	1206.61	630.191	918.163	734.312	576.352	697.909	561.864	1087.78	259.223	559.577	1024.27	163.679	526.418	399.396	228.235	87.4508	198.645	424.952	36.7978	191.122	748.465	1112.75	635.242	1334.87	656.381	249.582	253.577	105.667	101.234	274.098	160.729	750.236	483.943	455.996	300.282	152.168	194.722	401.453	355.115	71.7509
Slope	881.935	183.224	423.762	127.759	632.231	745.217	210.361	131.017	146.213	543.963	279.243	637.943	505.508	310.061	416.46	328.338	723.622	156.547	253.005	580.992	101.298	120.181	122.999	162.607	55.4783	102.252	229.365	24.2245	71.7058	295.391	444.468	196.266	682.294	380.184	108.361	169.076	62.7527	69.7002	185.331	86.9403	490.451	355.282	320.464	220.414	115.928	70.2813	251.459	214.18	25.2179
Fig 8g
aIPSC	Control + Saline																Stress + Adrenergic Block													Stress + Saline
Animal ID	1.29.24	1.29.24	1.29.24	1.29.24	1.31.24	1.31.24	1.31.24	2.7.24	2.7.24	2.7.24	2.7.24	2.7.24	12.15.24	12.15.24	12.15.24	12.15.24	2.2.24	2.2.24	2.2.24	2.2.24	2.2.24	2.6.24	2.6.24	2.6.24	2.9.24	2.9.24	2.9.24	2.9.24	2.9.24	12.16.24	12.16.24	12.16.24	12.16.24	12.16.24	12.17.24	12.17.24	12.17.24	12.17.24	12.17.24	12.28.24	12.28.24	12.28.24	12.28.24
	20.7512	19.3193	19.6958	19.0205	11.5495	14.6321	20.0713	13.4029	13.0658	14.3041	14.2809	10.4241	18.1637	18.0563	18.6675	17.4815	23.8229	12.0894	13.227	11.8078	11.9909	10.1689	13.1834	15.1084	10.1021	14.0885	15.987	19.6793	20.2883	10.7941	10.3653	11.556	8.81203	9.29084	14.515	12.8584	13.2833	13.9424	13.3865	9.63023	11.563	13.1025	11.3051
Fig 8h
PPR	Control + Saline																	Stress + Adrenergic Block																	Stress + Saline
Animal ID	1.29.24	1.29.24	1.29.24	1.29.24	1.29.24	1.31.24	1.31.24	1.31.24	1.31.24	2.7.24	2.7.24	2.7.24	12.15.24	12.15.24	12.15.24	12.15.24	12.15.24	2.2.24	2.2.24	2.2.24	2.2.24	2.2.24	2.2.24	2.6.24	2.6.24	2.6.24	2.6.24	2.6.24	2.6.24	2.6.24	2.6.24	2.9.24	2.9.24	2.9.24	12.16.24	12.16.24	12.16.24	12.16.24	12.16.24	12.16.24	12.17.24	12.17.24	12.17.24	12.17.24	12.17.24	12.28.24	12.28.24	12.28.24	12.28.24
	0.782957	0.697674	0.504682	0.562496	0.711347	0.962556	0.590188	0.381192	0.468022	0.773221	0.738015	0.82404	1.04499	0.83054	0.99601	0.968304	0.894293	0.718475	0.731672	0.897532	0.721132	0.961852	0.69906	0.248119	0.126649	0.507008	0.832958	0.105442	0.686832	0.693163	0.697294	0.607973	0.822074	0.374628	0.829914	0.659729	0.844156	1.00297	0.809331	0.661637	0.858659	1.00519	1.04624	0.538158	0.869659	0.731492	0.835695	0.879025	0.671207
Fig 8j
IO	Control + DMSO																				Stress + Corticosterone Block														Stress + DMSO
Animal ID	5.14.24	5.14.24	5.14.24	5.14.24	5.14.24	5.14.24	5.20.24	5.20.24	5.20.24	5.20.24	5.20.24	5.21.24	5.21.24	5.21.24	5.21.24	5.21.24	1.16.25	1.16.25	1.16.25	1.16.25	5.17.24	5.17.24	5.17.24	5.17.24	5.17.24	5.22.24	5.22.24	5.22.24	5.22.24	5.22.24	5.23.24	5.23.24	5.23.24	5.23.24	1.13.25	1.13.25	1.13.25	1.13.25	1.13.25	1.13.25	1.13.25	1.13.25	1.15.25	1.15.25	1.15.25	1.15.25	1.17.25	1.17.25	1.17.25
0.213	0	48.6621	6.6645	14.273	172.974	7.62322	26.886	52.93	18.4871	4.71038	2.17019	26.39	16.0541	461.617	46.6356	7.71127	147.472	131.151	58.5938	0	12.2154	0.254126	4.86037	3.60152	15.2079	79.2484	13.2983	505.248	8.45805	17.7143	0	29.0385	81.5756	51.9549	36.207	6.49911	11.6828	4.90542	1.40198	9.73693	7.75285	7.25901	0	85.3289	54.1207	236.698	26.7685	154.286	7.36457
0.528	584.688	191.632	4.91273	11.1012	696.432	97.2063	30.8632	289.897	443.537	182.364	82.5452	396.967	84.7641	1441.14	260.395	839.526	262.803	358.951	446.567	589.142	384.302	2.87449	4.74294	1.51541	10.5173	419.291	234.09	744.061	293.044	773.288	324.985	681.819	364.448	781.232	69.1207	24.7619	5.12104	59.1728	132.645	21.7754	14.7147	12.4917	32.7624	405.287	144.555	361.678	233.702	171.539	70.4077
1.05	620.937	238.075	131.311	283.226	1058.2	1164.43	1394.13	1513.4	1721.29	1843.55	891.977	818.192	758.383	1868.06	500.545	959.765	642.336	624.622	548.797	834.654	960.466	71.1463	121.191	390.793	146.137	610.28	444.564	854.304	973.788	1395.25	697.567	1014.39	505.809	946.677	135.261	178.518	22.5048	106.694	162.124	74.341	115.002	312.878	312.195	556.539	280.223	416.519	244.403	282.067	308.548
1.64	750.507	256.901	541.036	524.44	1231.08	1221.71	1656.33	1697.23	1943.76	2036.44	701.079	1177.07	957.272	1961.01	704.714	979.958	849.212	882.331	876.894	991.799	1254.31	252.03	152.274	1461.97	1201.68	1360.2	567.99	879.912	1121.59	1725.45	954.22	1546.55	632.81	1344.76	182.086	224.261	61.2151	184.634	210.531	118.982	139.966	389.305	332.19	625.318	301.89	498.978	382.712	309.412	519.82
Slope	437.785	129.689	377.183	385.089	703.374	973.803	1309.26	1268.96	1443.14	1605.93	590.365	792.751	729.834	954.813	453.041	574.658	516.523	517.648	516.847	632.421	878.908	178.739	117.375	1036.33	813.792	845.457	378.426	239.866	820.321	1151.91	659.144	989.722	357.522	803.558	119.187	214.49	14.9825	118.53	178.362	79.5548	134.583	386.33	389.349	347.299	176.82	169.202	214.811	119.511	373.287
Fig 8k
aIPSC	Control + DMSO																	Stress + Corticosterone -												Stress + DMSO
Animal ID	5.14.24	5.14.24	5.14.24	5.14.24	5.14.24	5.20.24	5.20.24	5.20.24	5.20.24	5.21.24	5.21.24	5.21.24	5.21.24	1.16.25	1.16.25	1.16.25	1.16.25	5.17.24	5.17.24	5.17.24	5.17.24	5.22.24	5.22.24	5.22.24	5.23.24	5.23.24	5.23.24	5.23.24	5.23.24	1.13.25	1.13.25	1.13.25	1.13.25	1.13.25	1.15.25	1.15.25	1.15.25	1.15.25	1.17.25	1.17.25	1.17.25	1.17.25
	16.6447	21.8242	20.1855	19.3561	22.7444	19.9383	18.108	17.3172	15.5334	13.3249	18.3599	23.2802	18.6482	13.3008	15.9396	17.0945	18.5668	15.3947	15.0678	12.7336	15.6285	17.4394	10.7033	12.4575	12.5429	27.1061	20.3568	17.0239	14.5948	9.73707	8.10219	16.6185	9.83943	12.7063	9.4112	9.8751	10.8909	15.3667	7.06837	15.6709	9.62598	12.3729
Fig 8l
PPR	Control																				Stress + Corticosterone -														Stress + DMSO
Animal ID	5.14.24	5.14.24	5.14.24	5.14.24	5.14.24	5.14.24	5.20.24	5.20.24	5.20.24	5.20.24	5.20.24	5.21.24	5.21.24	5.21.24	5.21.24	5.21.24	1.16.25	1.16.25	1.16.25	1.16.25	5.17.24	5.17.24	5.17.24	5.17.24	5.17.24	5.22.24	5.22.24	5.22.24	5.22.24	5.22.24	5.23.24	5.23.24	5.23.24	5.23.24	1.13.25	1.13.25	1.13.25	1.13.25	1.13.25	1.13.25	1.13.25	1.13.25	1.15.25	1.15.25	1.15.25	1.15.25	1.17.25	1.17.25	1.17.25
	1.00389	0.978311	1.0141	1.05651	0.825388	0.728704	0.795535	1.02348	0.888234	1.02972	0.944074	0.682873	0.906357	1.01815	1.09323	0.944344	0.929955	0.914971	0.832413	0.740353	0.952008	1.0877	0.797878	0.977675	0.941472	0.879291	0.913165	0.933661	0.667085	0.890617	0.945237	0.916007	0.839375	0.885919	0.707555	0.896638	0.773766	0.893223	0.765239	0.84866	0.634034	0.846166	0.909932	1.10526	0.896165	1.00249	0.851312	0.968079	0.806344
Supplemental Fig 1a-c
	Control															Stress
Animal ID	10.31.24	10.31.24	10.31.24	10.31.24	10.31.24	11.1.24	11.1.24	11.1.24	11.1.24	11.1.24	11.13.24	11.13.24	11.13.24	11.13.24	11.13.24	11.4.24	11.4.24	11.4.24	11.4.24	11.4.24	11.5.24	11.5.24	11.5.24	11.5.24	11.5.24	11.14.24	11.14.24	11.14.24	11.14.24
10	6.12942	3.42517	6.22293	3.30607	1.86833	12.5739	5.42038	5.09387	28.6216	6.0357	10.9082	9.42245	30.2027	5.66841	4.61447	69.0482	12.397	5.78633	1.89266	1.00604	4.80497	9.83034	2.13542	3.85827	0	27.2355	2.93456	2.08663	17.9207
25	25.2251	3.55028	27.8587	88.9317	43.4496	58.8591	49.5167	34.9751	169.392	55.7032	71.6188	73.317	173.085	79.9082	36.5366	102.586	26.0215	3.37068	18.5968	8.47621	32.9119	41.4008	35.7449	41.0682	15.132	38.0966	4.08414	3.83502	21.8171
50	114.528	71.4145	45.1862	214.112	113.671	127.305	189.921	129.032	395.306	146.455	131.431	181.774	298.178	119.339	69.5392	160.443	57.8678	18.3248	59.0084	38.9504	35.0218	63.4537	53.8606	39.6198	83.5513	158.861	40.0709	14.6241	109.343
75	128.827	142.352	101.635	278.037	187.611	158.449	237.725	146.874	483.432	300.781	116.134	245.101	419.054	172.361	99.5217	235.01	101.636	77.25	121.624	44.3995	48.1054	92.6445	59.1933	40.3596	136.082	241.919	43.3806	29.1439	143.555
100	156.703	166.742	122.142	354.26	200.304	188.416	261.839	226.126	538.448	346.768	192.997	237.893	449.544	189.123	112.794	274.16	98.7433	141.025	146.955	68.2923	67.3067	123.407	116.56	53.2135	145.17	238.549	57.2845	53.2923	156.475
Slope	1.74806	2.04412	1.33143	3.83323	2.33597	1.93553	3.01904	2.40447	5.70322	4.0361	1.74113	2.68618	4.63005	1.95271	1.19769	2.35914	1.07661	1.53382	1.71699	0.741127	0.595998	1.20014	1.08702	0.400073	1.78656	2.72501	0.644229	0.564335	1.73586
PPR	1.72207	2.01769	1.619	1.64708	1.84781	1.47344	1.62595	1.80054	1.525	1.34336	2.41834	1.82338	1.63502	1.60903	1.72746	1.76656	2.28415	1.64014	1.82055	1.83657	1.23254	1.72495	2.16667	1.46266	1.62148	1.67868	1.5903	1.65602	2.13943
Supplemental Fig 1d
aEPSC	Control															Stress
Animal ID	10.31.24	10.31.24	10.31.24	10.31.24	10.31.24	11.1.24	11.1.24	11.1.24	11.1.24	11.1.24	11.13.24	11.13.24	11.13.24	11.13.24	11.13.24	11.4.24	11.4.24	11.4.24	11.4.24	11.4.24	11.5.24	11.5.24	11.5.24	11.5.24	11.14.24	11.14.24	11.14.24	11.14.24	11.14.24
	8.98179	13.4415	23.162	14.1375	16.8283	17.777	17.9364	16.2403	9.33235	12.1121	17.2408	13.9373	22.9806	18.1361	14.1497	13.1164	15.3458	13.5455	10.7083	13.0767	9.31382	8.98168	8.09055	10.7687	11.1564	11.0905	12.8377	9.11665	9.96716
Supplemental Fig 1e-g
	Control														Stress
Animal ID	10.31.24	10.31.24	10.31.24	10.31.24	11.1.24	11.1.24	11.1.24	11.1.24	11.1.24	11.13.24	11.13.24	11.13.24	11.13.24	11.13.24	11.4.24	11.4.24	11.4.24	11.4.24	11.5.24	11.5.24	11.5.24	11.5.24	11.14.24	11.14.24	11.14.24	11.14.24	11.14.24
10	0	12.3975	0	0	27.7491	0	7.09271	0	50.6056	0	15.9477	0	9.11552	5.27089	1.25293	5.5494	4.58167	5.4272	8.06274	0	3.60633	5.11618	13.4404	0.55178	5.93314	3.75101	0
25	38.2955	53.7029	107.065	32.3783	122.395	9.28221	39.549	37.2924	174.521	18.0591	86.2588	7.95642	17.3739	110.387	3.61662	81.372	46.5725	70.9043	7.60739	8.50574	12.8285	23.8269	68.4671	39.2546	25.9942	101.511	44.6126
50	60.2009	259.39	201.221	78.1354	252.07	18.6761	102.225	37.7667	302.77	52.7744	118.054	44.9378	60.8175	247.187	16.366	134.128	90.8848	79.2779	54.8494	65.6979	27.9198	58.1203	103.611	63.3933	60.0739	126.026	33.5461
75	79.9736	310.138	368.986	129.088	224.296	32.2472	173.286	56.7772	325.114	75.7017	133.152	75.2538	122.965	380.865	67.4682	183.631	84.6199	87.9271	84.4833	68.5927	53.4393	79.4827	126.963	83.2561	80.2092	159.253	63.6053
100	74.2774	380.016	411.801	153.876	285.09	56.2913	207.889	90.9813	357.703	85.2779	228.583	103.901	129.449	402.692	114.674	209.614	113.552	113.8	134.046	206.368	52.2742	124.678	167.404	135.077	145.102	160.107	114.955
Slope	0.797434	4.29353	4.68291	1.74945	2.60204	0.592064	2.32534	0.861266	3.22783	0.983365	2.02619	1.20326	1.51373	4.57653	1.28952	2.17385	1.08163	0.972572	1.44908	2.08672	0.597485	1.28296	1.56383	1.34873	1.45188	1.538	1.07113
PPR	1.89678	1.68021	1.56863	1.53354	1.83913	1.47323	1.5764	1.39672	1.3413	1.16198	1.5384	1.3113	1.88083	1.81374	1.26327	1.79482	1.19047	1.73098	1.01339	1.42859	1.16542	2.38542	1.51537	1.49596	1.31432	1.36846	1.53004
Supplemental Fig 1h
aEPSC	Control														Stress
Animal ID	10.31.24	10.31.24	10.31.24	10.31.24	11.1.24	11.1.24	11.1.24	11.1.24	11.1.24	11.13.24	11.13.24	11.13.24	11.13.24	11.13.24	11.4.24	11.4.24	11.4.24	11.4.24	11.5.24	11.5.24	11.5.24	11.5.24	11.14.24	11.14.24	11.14.24	11.14.24	11.14.24
	19.5649	16.8696	18.0077	16.6408	14.1475	14.5588	19.527	11.967	15.6483	17.4008	16.3354	9.17304	21.41	16.0969	14.8339	11.7719	9.0167	14.6043	9.3172	8.65591	7.53591	9.07793	10.0727	10.2021	11.936	13.2765	11.1327
Supplemental Fig 1i-k
	Control															Stress
Animal ID	12.2.24	12.2.24	12.2.24	12.2.24	12.2.24	12.4.24	12.4.24	12.4.24	12.4.24	12.4.24	12.10.24	12.10.24	12.10.24	12.10.24	12.10.24	12.5.24	12.5.24	12.5.24	12.5.24	12.5.24	12.6.24	12.6.24	12.6.24	12.6.24	12.6.24	12.12.24	12.12.24	12.12.24	12.12.24	12.12.24
0.213	144.646	150.845	271.91	113.892	54.4417	6.32902	15.9407	10.9116	2.03968	1.24872	205.256	175.584	137.799	10.1371	227.25	199.289	117.929	292.384	145.246	234.531	191.832	13.0695	70.2662	81.6599	0	441.894	145.438	83.8509	352.998	673.308
0.528	176.071	284.527	266.806	415.863	279.467	164.64	280.663	206.677	218.673	58.4261	267.656	301.582	189.481	125.774	352.623	687.081	1099.49	727.921	208.444	829.774	878.362	471.932	227.015	604.801	393.823	986.392	371.869	261.983	567.663	829.096
1.05	430.628	421.405	359.991	637.922	425.894	603.204	650.889	510.452	467.253	344.84	421.258	327.315	744.282	444.483	436.183	1218.34	1271.45	978.641	1011.76	913.207	1358.59	998.964	697.416	1034.59	418.216	1463.83	998.22	877.931	1457.83	1715.49
1.64	451.032	487.465	616.88	676.196	746.665	857.171	794.527	734.899	807.619	465.83	462.552	423.109	816.507	569.021	448.828	1315.19	1348.38	1083.75	1272.23	1024.18	1488.52	1211.64	908.204	1596.43	746.279	1768.49	1043.67	959.573	1452.43	1995.26
Slope	242.295	231.187	245.859	375.886	459.128	620.566	548.725	509.517	552.424	349.966	189.395	154.476	537.345	411.279	146.726	773.858	733.492	517.649	875.581	470.375	862.735	831.669	617.362	1019.02	455.39	898.864	674.949	663.895	853.695	1008.33
PPR	0.945362	0.889491	0.940755	0.84795		1.00117	0.984576	1.04857	0.915202	0.807025	0.759546	0.879122	0.860693	0.883467	0.825641	0.850846	0.954777	0.791028	0.803743	0.867461	0.967555	0.874878	0.844523	0.605648	1.02998	0.968101	0.932117	0.959805	0.897019	0.9775
Supplemental Fig 1l
aIPSC	Control															Stress
Animal ID	12.2.24	12.2.24	12.2.24	12.2.24	12.2.24	12.2.24	12.4.24	12.4.24	12.4.24	12.10.24	12.10.24	12.10.24	12.10.24	12.10.24	12.10.24	12.5.24	12.5.24	12.5.24	12.5.24	12.5.24	12.5.24	12.6.24	12.6.24	12.6.24	12.6.24	12.6.24	12.12.24	12.12.24	12.12.24	12.12.24
	23.0735	15.1979	15.4011	14.5916	14.5741	10.671	14.4549	13.6014	9.64229	13.6743	13.8964	16.1228	9.41831	19.6974	14.9773	19.2084	11.4336	24.3767	23.8011	23.2721	25.9542	12.8253	25.6952	33.1315	18.7299	17.5372	16.515	26.582	31.2543	15.5023
Supplemental Fig 1m-o
	Control													Stress
Animal ID	12.2.24	12.2.24	12.2.24	12.2.24	12.2.24	12.4.24	12.4.24	12.4.24	12.4.24	12.10.24	12.10.24	12.10.24	12.10.24	12.5.24	12.5.24	12.5.24	12.5.24	12.5.24	12.6.24	12.6.24	12.6.24	12.6.24	12.6.24	12.6.24	12.12.24	12.12.24	12.12.24	12.12.24
0.213	400.753	270.63	162.21	104.758	64.7691	32.7311	282.377	19.7343	22.289	236.886	174.392	147.271	33.7064	11.4705	110.232	226.124	258.328	20.0684	11.7878	134.988	227.248	127.947	60.8406	5.51086	122.282	83.3683	108.163	159.075
0.528	279.334	326.349	364.016	471.164	113.71	380.63	375.484	22.7854	321.608	440.152	221.779	182.312	186.657	13.2744	428.748	376.596	365.932	452.081	201.451	346.911	276.007	190.68	72.8928	41.949	206.946	274.569	207.266	378.207
1.05	570.637	678.12	383.193	610.652	116.707	558.114	421.401	414.005	409.143	583.332	396.927	352.156	589.586	158.038	596.442	604.217	537.162	834.17	672.663	427.247	649.413	248.377	152.012	121.2	507.909	463.047	451.802	492.118
1.64	934.107	733.849	719.984	727.106	269.507	830.199	457.428	657.692	405.041	628.302	604.108	393.933	808.355	207.916	666.644	635.168	628.082	1094.32	771.442	432.279	711.717	277.38	192.575	193.304	652.688	549.577	545.992	465.733
Slope	417.548	359.938	351.362	394.837	131.255	519.985	113.319	489.073	234.447	260.598	309.638	188.173	564.556	154.479	361.112	292.373	261.962	728.183	561.446	186.533	378.466	101.729	99.3789	133.918	393.014	319.298	320.355	197.434
PPR	0.897319	0.897494	0.874362	0.877792	0.994588	1.01641	0.738739	0.912767	0.851598	0.827874	0.928937	0.75799	0.837717	1.02948	0.757319	0.885969	0.869779	0.899626	1.02368	1.09921	0.761352	0.906156	1.09091	0.792921	1.06199	0.926286	1.08522	0.766395
Supplemental Fig 1p
aIPSC	Control															Stress
Animal ID	12.2.24	12.2.24	12.2.24	12.2.24	12.2.24	12.2.24	12.4.24	12.4.24	12.4.24	12.10.24	12.10.24	12.10.24	12.10.24	12.10.24	12.10.24	12.5.24	12.5.24	12.5.24	12.5.24	12.5.24	12.6.24	12.6.24	12.6.24	12.6.24	12.6.24	12.12.24	12.12.24	12.12.24	12.12.24	12.12.24
	14.925	15.8182	15.5409	13.8579	15.1732	25.0143	9.35016	12.3513	13.3956	10.5778	9.03444	25.0815	15.3832	12.9987	18.4806	25.0837	21.0429	18.2399	10.516	11.0452	13.1458	11.6136	14.1128	12.405	12.4342	10.0144	10.7865	11.1418	22.567	12.7522
Supplemental Fig 2a-c
	Control														Stress
Animal ID	10.24.24	10.24.24	10.24.24	10.24.24	10.29.24	10.29.24	10.29.24	10.29.24	10.29.24	11.11.24	11.11.24	11.11.24	11.11.24	11.11.24	10.25.24	10.25.24	10.25.24	10.25.24	10.30.24	10.30.24	10.30.24	10.30.24	11.12.24	11.12.24	11.12.24	11.12.24
10	50.6134	26.0973	16.6646	41.0942	4.81078	7.97734	4.76853	20.9576	8.6944	7.4505	7.95086	3.9842	5.80009	0	10.752	11.0724	15.0831	5.91049	3.57828	3.0131	8.72986	2.24172	4.97348	2.63475	3.80174	12.0645
25	126.221	42.175	89.5557	91.2843	59.9884	16.5055	59.5764	60.6859	68.5426	9.81693	80.3232	34.6209	83.2765	49.9464	26.9312	67.9452	46.9807	52.7796	13.4067	35.6321	17.4571	6.57827	10.766	19.8658	50.3697	73.0662
50	254.408	68.4617	198.15	146.589	245.99	86.0593	89.7229	102.213	152.188	64.6112	188.203	74.7989	187.66	41.0679	155.2	188.461	124.064	76.1745	53.8497	108.662	74.0323	36.9019	109.288	75.1548	280.753	194.541
75	365.109	113.304	282.958	175.829	286.337	133.352	109.604	200.589	201.546	81.8003	253.792	88.153	336.017	67.1294	299.672	242.266	218.95	174.974	97.1543	134.232	100.225	63.4286	184.197	96.3598	440.066	217.189
100	337.219	145.882	341.836	240.065	312.651	195.162	196.029	296.661	224.389	103.507	237.681	142.348	353.173	79.1012	415.314	263.186	225.458	238.541	120.067	209.287	178.614	111.559	337.593	130.717	552.2	194.541
Slope	3.4787	1.35771	3.64014	2.07943	3.61712	2.15423	1.86529	3.02629	2.41764	1.15245	2.69547	1.42749	4.09255	0.733611	4.75392	2.91343	2.57181	2.56074	1.3842	2.21898	1.85602	1.21353	3.70034	1.4434	6.48142	2.15098
PPR	1.57771	1.45225	1.73517	1.95877	1.74812	1.63739	1.87043	1.19785	1.58385	2.11666	1.47119	2.98192	1.23321	1.29227	2.30983	1.66734	1.50134	1.74486	1.96453	2.21064	1.4874	2.22303	2.08414	1.79123	1.64812	1.64028
Supplemental Fig 2d
aEPSC	Control														Stress
Animal ID	10.24.24	10.24.24	10.24.24	10.24.24	10.29.24	10.29.24	10.29.24	10.29.24	10.29.24	11.11.24	11.11.24	11.11.24	11.11.24	11.11.24	10.25.24	10.25.24	10.25.24	10.25.24	10.30.24	10.30.24	10.30.24	10.30.24	10.30.24	11.12.24	11.12.24	11.12.24	11.12.24	11.12.24
	13.8465	12.463	12.3444	12.7612	15.1825	15.7556	12.648	12.0614	11.2217	14.031	12.287	13.052	13.6252	14.44	11.267	14.7849	13.7839	16.1091	15.4206	14.8236	16.6894	10.3907	14.1311	15.6908	15.024	11.8747	12.1911	12.6486
Supplemental Fig 2e-g
	Control												Stress
Animal ID	10.24.24	10.24.24	10.24.24	10.24.24	10.29.24	10.29.24	10.29.24	10.29.24	11.11.24	11.11.24	11.11.24	11.11.24	10.25.24	10.25.24	10.25.24	10.25.24	10.30.24	10.30.24	10.30.24	10.30.24	11.12.24	11.12.24	11.12.24	11.12.24
10	0	21.0762	29.8832	39.8394	2.60834	4.36015	8.35901	3.26725	8.71649	6.38364	6.34355	5.53375	5.62439	3.25351	1.46383	4.68326	6.54917	4.73417	6.32781	6.90393	3.81849	3.95781	0	6.24376
25	42.7485	83.8825	56.934	72.6796	13.8349	12.3461	34.8296	62.5058	71.5594	21.4395	40.9044	7.04554	28.174	40.7766	47.1549	46.8464	17.8043	4.29808	17.9938	20.2462	17.3922	56.7244	4.7714	9.7528
50	163.294	254.21	86.4476	114.035	36.9162	76.7833	126.866	184.45	171.678	41.8515	101.29	14.2277	143.658	181.296	96.0531	57.1421	77.3032	62.2645	107.683	47.0249	92.2886	75.0505	43.5277	69.7899
75	281.055	346.124	122.312	157.604	72.0399	62.6127	120.994	279.876	251.348	80.3814	99.2432	62.7939	234.864	272.506	124.929	57.1533	151.301	98.7698	158.797	77.0526	146.798	62.7988	132.35	103.077
100	348.401	387.431	114.415	189.135	132.472	156.094	152.077	599.983	275.963	113.332	135.345	102.65	285.309	308.706	174.115	148.997	172.324	118.384	214.601	102.336	210.567	138.234	172.182	145.374
Slope	4.07256	4.29627	1.00185	1.65847	1.39938	1.5502	1.60176	6.19935	3.07424	1.19287	1.35192	1.11076	3.34193	3.65578	1.82066	1.29279	2.03397	1.40989	2.43644	1.07949	2.37694	1.16918	2.08121	1.62919
PPR	1.3666	1.55442	1.51081	1.51523	1.48297	1.46169	2.3031	1.82302	1.67	1.24694	1.32915	1.06017	1.62621	1.44345	1.245	1.85287	1.63505	1.17292	1.86685	1.71891	1.39954	1.37358	1.43524	1.45499
Supplemental Fig 2h
aEPSC	Control													Stress
Animal ID	10.24.24	10.24.24	10.24.24	10.29.24	10.29.24	10.29.24	10.29.24	10.29.24	10.29.24	11.11.24	11.11.24	11.11.24	11.11.24	10.25.24	10.25.24	10.25.24	10.25.24	10.25.24	10.30.24	10.30.24	10.30.24	10.30.24	10.30.24	11.12.24	11.12.24	11.12.24	11.12.24	11.12.24
	8.69393	9.55458	16.6162	10.5964	18.0436	19.5195	12.39	12.8722	10.9107	12.738	8.49969	11.1589	11.9874	15.9607	15.2988	11.251	9.52312	23.6181	12.3055	14.5466	11.4793	15.5278	14.3768	15.7532	14.1213	11.0211	11.3636	12.1241
Supplemental Fig 2i-k
	Control															Stress
Animal ID	11.20.24	11.20.24	11.20.24	11.20.24	11.20.24	11.21.24	11.21.24	11.21.24	11.21.24	11.21.24	11.27.24	11.27.24	11.27.24	11.27.24	11.27.24	11.25.24	11.25.24	11.25.24	11.25.24	11.25.24	11.26.24	11.26.24	11.26.24	11.26.24	11.26.24	12.3.24	12.3.24	12.3.24	12.3.24	12.3.24
0.213	98.4492	102.864	194.218	11.8536	5.62571	92.862	191.328	279.077	5.38029	186.077	241.05	4.80246	0.863928	229.982	72.3657	9.40711	3.58689	39.3167	7.47113	190.66	22.9034	4.54712	6.6096	6.61893	11.7785	111.023	0	174.145	5.96808	35.5449
0.528	372.047	216.706	259.153	325.913	44.2174	433.576	435.513	938.977	326.126	312.701	335.957	136.975	86.4976	284.379	265.627	89.2517	6.55999	72.5562	11.2228	261.982	90.6181	34.4499	113.641	17.9218	34.1689	224.967	92.3784	146.381	1.3449	142.695
1.05	651.571	301.889	528.7	630.514	243.919	537.33	546.903	1147.36	440.165	760.231	600.945	669.787	534.247	368.239	596.951	140.676	223.378	137.546	185.189	285.127	126.894	216.375	357.012	80.4812	194.19	314.828	103.258	345.833	69.9512	266.758
1.64	690.279	333.728	585.751	673.161	469.699	623.613	591.477	1294.4	767.676	772.536	848.043	841.756	631.342	742.837	745.042	370.385	268.324	158.492	319.213	459.266	430.657	332.743	602.699	96.4864	215.261	384.49	144.868	564.355	77.0081	332.44
Slope	408.312	154.534	297.592	454	337.598	330.925	256.416	633.731	489.322	449.483	436.98	629.812	483.671	349.288	480.115	239.734	211.679	86.2077	235.904	174.514	269.859	245.114	424.748	68.8408	159.258	183.692	87.5406	296.088	59.1456	205.712
PPR	0.83348	0.743412	0.641623	0.810611	0.917186	0.992748	0.912114	0.825743	0.855147	0.821442	1.06162	0.963127	0.923503	0.979038	0.829871	1.01226	0.910779	0.909857	0.851323	0.693405	0.842601	0.983971	0.953279	0.908684	1.01862	0.880192	0.811386	1.0462	0.744905	0.890407
Supplemental Fig 2l
aIPSC	Control																Stress
Animal ID	11.20.24	11.20.24	11.20.24	11.20.24	11.20.24	11.20.24	11.21.24	11.21.24	11.21.24	11.21.24	11.21.24	11.27.24	11.27.24	11.27.24	11.27.24	11.27.24	11.25.24	11.25.24	11.25.24	11.25.24	11.25.24	11.26.24	11.26.24	11.26.24	11.26.24	11.26.24	11.26.24	12.3.24	12.3.24	12.3.24	12.3.24	12.3.24
	14.4828	17.4054	15.52	20.569	18.0813	12.8847	21.196	22.3003	18.2906	13.9152	15.2834	17.5845	17.2708	21.929	20.618	24.4332	13.5026	10.0052	12.3324	11.581	12.0373	13.8727	14.1138	13.5118	16.142	15.5753	8.28932	11.4232	7.96608	8.68401	9.82348	16.6035
Supplemental Fig 2m-o
	Control														Stress
Animal ID	11.20.24	11.20.24	11.20.24	11.20.24	11.20.24	11.21.24	11.21.24	11.21.24	11.21.24	11.21.24	11.27.24	11.27.24	11.27.24	11.27.24	11.25.24	11.25.24	11.25.24	11.25.24	11.25.24	11.26.24	11.26.24	11.26.24	11.26.24	11.26.24	12.3.24	12.3.24	12.3.24	12.3.24	12.3.24
0.213	61.5469	41.7328	81.875	161.147	254.407	206.55	5.15768	174.602	36.2556	124.983	281.606	277.355	22.2098	85.8166	25.9511	16.4622	5.08477	27.2937	26.9119	159.256	76.1153	122.907	249.909	15.4317	14.7609	14.4424	7.46301	13.8247	4.55769
0.528	364.772	66.921	198.575	454.975	338.952	233.929	47.2375	262.345	175.779	214.63	353.387	431.454	235.735	421.404	100.266	129.817	382.733	319.873	471.691	583.085	432.687	385.153	519.454	235.999	14.5127	119.476	26.1417	119.72	213.06
1.05	497.348	206.374	297.737	646.719	489.742	679.319	127.568	579.567	467.623	561.894	1054.24	515.302	548.567	865.89	457.185	457.34	513.493	516.952	668.924	601.735	704.256	674.313	735.09	402.055	434.528	518.466	215.843	562.668	241.59
1.64	602.399	689.564	311.772	769.055	587.418	821.712	703.342	622.303	580.177	709.058	948.52	727.277	1079.95	913.941	931.289	519.214	606.702	656.18	675.419	637.561	717.946	660.868	952.177	628.296	691.48	738.962	283.15	916.852	365.542
Slope	346.775	451.808	155.845	402.278	236.818	479.899	473.712	340.178	394.102	435.799	551.057	295.644	731.431	585.615	653.364	375.567	378.268	417.284	412.555	272.275	430.62	375.307	471.948	409.958	520.019	536.106	212.695	662.218	220.909
PPR	0.90293	0.886767	0.910774	1.09005	0.849224	0.998297	0.67046	0.765789	0.827738	0.880296	0.913093	0.975223	0.903057	0.741318	0.850332	0.908135	0.886225	0.818943	0.86907	1.1109	0.810261	0.900562	0.827898	1.00074	0.76728	1.03014	0.900866	0.877922	0.748343
Supplemental Fig 2p
aIPSC	Control															Stress
Animal ID	11.20.24	11.20.24	11.20.24	11.20.24	11.20.24	11.21.24	11.21.24	11.21.24	11.21.24	11.21.24	11.21.24	11.27.24	11.27.24	11.27.24	11.27.24	11.25.24	11.25.24	11.25.24	11.25.24	11.25.24	11.26.24	11.26.24	11.26.24	11.26.24	11.26.24	12.3.24	12.3.24	12.3.24	12.3.24
	18.6136	14.5611	19.9868	23.633	21.6839	20.0926	20.1176	20.0372	14.0028	8.87501	12.9492	25.5935	24.0989	22.8023	23.5573	24.0949	15.3581	19.4878	14.781	16.215	25.3049	31.7524	14.9125	11.9951	12.6163	15.911	14.8002	18.7244	15.3585
Supplemental Fig 3a
Rheobase	Control																													Stress
Animal ID	6.9.22	6.9.22	6.9.22	6.9.22	6.9.22	6.9.22	6.9.22	6.27.22	6.27.22	6.27.22	6.27.22	6.27.22	6.27.22	6.27.22	6.27.22	6.27.22	6.27.22	6.27.22	7.26.22	7.26.22	7.26.22	7.26.22	7.26.22	7.26.22	7.26.22	7.26.22	7.26.22	7.26.22	7.26.22	6.13.22	6.13.22	6.13.22	6.13.22	6.13.22	6.13.22	6.13.22	6.13.22	6.13.22	6.13.22	6.14.22	6.28.22	6.28.22	6.28.22	6.28.22	6.28.22	6.28.22	6.28.22	6.28.22	6.28.22
	180	160	160	200	180	180	140	200	140	260	240	200	120	160	200	260	260	420	240	280	280	180	180	140	180	140	140	200	140	80	180	140	200	120	180	180	240	160	140	180	120	140	220	260	200	260	260	140	200
Supplemental Fig 3b
Rheobase	Control																	Stress
Animal ID	6.8.22	6.8.22	6.8.22	6.8.22	6.8.22	6.8.22	6.9.22	6.9.22	6.9.22	6.9.22	6.9.22	6.9.22	6.9.22	6.27.22	6.27.22	6.27.22	6.27.22	6.13.22	6.13.22	6.13.22	6.13.22	6.13.22	6.13.22	6.13.22	6.14.22	6.14.22	6.28.22	6.28.22	6.28.22	6.28.22	6.28.22	6.28.22	6.28.22	6.29.22	6.29.22	6.29.22	6.29.22
	180	160	220	240	280	120	180	160	240	220	160	340	140	200	220	200	160	200	160	160	220	280	260	180	160	340	240	300	220	140	160	280	240	160	140	220	300
Supplemental Fig 3c
Rheobase	Control															Stress
Animal ID	6.8.22	6.8.22	6.9.22	6.9.22	6.9.22	6.9.22	6.9.22	6.9.22	6.27.22	6.27.22	6.27.22	6.27.22	6.27.22	6.27.22	6.27.22	6.13.22	6.13.22	6.13.22	6.13.22	6.13.22	6.13.22	6.14.22	6.28.22	6.28.22	6.28.22	6.28.22	6.28.22	6.28.22	6.28.22	6.28.22	6.29.22	6.29.22	6.29.22	6.29.22	6.29.22
	160	80	220	180	200	160	200	180	220	120	200	220	200	160	220	200	80	160	240	120	80	220	160	160	200	160	280	160	240	120	200	140	180	240	180
Supplemental Fig 3e
LTP	Control											Stress
Animal ID	4.5.23	4.5.23	4.5.23	4.6.23	4.6.23	4.10.23	4.10.23	4.13.23	4.13.23	6.13.23	9.7.23	4.11.23	4.11.23	4.12.23	4.12.23	4.12.23	4.12.23	6.16.23	6.16.23	9.12.23	9.12.23
	1.49007	1.19318	1.3472	1.94856	1.8929	2.62303	2.51392	2.29309	1.32593	2.06887	1.18576	1.40779	0.793558	0.259563	0.833871	2.30529	0.780058	1.0342	0.36559	1.55199	0.713775
Supplemental Fig 3f
PPR	Control								Stress
Animal ID	4.5.23	4.5.23	4.6.23	4.6.23	4.10.23	4.13.23	6.13.23	9.7.23	4.11.23	4.12.23	4.12.23	6.16.23	6.16.23	6.16.23	9.12.23
Pre	2.1597	1.48433	3.14559	1.73013	1.91697	2.22228	2.73473	1.90211	2.01087	1.67166	1.90274	1.68554	1.65118	2.07545	1.91474
Post	1.3234	1.21277	2.06231	1.36342	1.60755	1.01958	1.8697	1.1509	1.73371	1.72997	2.25059	1.63659	2.54133	2.45542	1.79811
Supplemental Fig 3h
LTP	Control										Stress
Animal ID	4.5.23	4.6.23	4.6.23	4.10.23	4.10.23	4.13.23	6.13.23	6.13.23	9.7.23	9.7.23	4.11.23	4.11.23	4.18.23	4.18.23	4.18.23	4.18.23	9.12.23	9.19.23	9.19.23	9.19.23	9.26.23	9.26.23	9.26.23
	1.56778	1.81404	1.08628	1.26518	2.42347	2.18826	2.33902	1.57899	2.10316	2.04896	0.706464	1.25506	0.886726	0.829465	0.763416	1.18755	1.18963	1.39804	1.90673	3.05318	3.20087	1.95189	3.23454
Supplemental Fig 3i
PPR	Control									Stress
Animal ID	4.5.23	4.6.23	4.10.23	4.10.23	4.13.23	4.13.23	6.13.23	6.13.23	6.13.23	4.11.23	4.11.23	4.18.23	4.18.23	9.12.23	9.19.23	9.19.23	9.26.23	9.26.23
Pre	1.50936	2.21898	1.51976	1.66171	1.99447	1.93339	1.61275	1.74863	1.50381	1.53776	1.88434	1.47803	1.72018	1.7378	1.50421	1.54304	2.36017	1.54041
Post	1.63255	2.18068	1.40554	1.60214	1.95996	1.99801	1.64608	2.28085	2.05626	1.61247	1.91354	1.82969	1.66989	2.42293	2.17372	1.3789	2.18196	1.37955
Supplemental Fig 4a
Rheobase	Control																			Stress
Animal ID	5.27.22	5.27.22	5.27.22	5.27.22	5.30.22	5.30.22	5.30.22	5.30.22	7.14.22	7.14.22	7.14.22	7.14.22	7.14.22	7.14.22	7.18.22	7.18.22	7.18.22	7.18.22	7.18.22	6.1.22	6.1.22	6.1.22	6.1.22	6.1.22	6.1.22	6.6.22	6.6.22	6.6.22	6.6.22	6.6.22	6.6.22	6.6.22	6.7.22	6.7.22	6.7.22	6.7.22	6.7.22	6.7.22	6.7.22	6.29.22	6.29.22	6.29.22	6.29.22	6.29.22	6.29.22	6.29.22
	120	140	160	140	160	180	160	140	240	220	220	100	300	180	180	280	80	200	220	120	120	160	260	140	180	280	240	180	200	380	240	200	260	240	140	160	120	120	120	300	200	240	240	260	260	200
Supplemental Fig 4b
Rheobase	Control																		Stress
Animal ID	5.27.22	5.27.22	5.27.22	5.27.22	5.27.22	5.27.22	5.27.22	5.27.22	5.30.22	5.30.22	5.30.22	5.30.22	5.30.22	5.30.22	5.30.22	7.14.22	7.14.22	7.14.22	6.1.22	6.1.22	6.1.22	6.1.22	6.1.22	6.1.22	6.1.22	6.1.22	6.6.22	6.6.22	6.6.22	6.6.22	6.6.22	6.7.22	6.7.22	6.7.22	6.7.22	6.7.22	6.7.22	6.7.22
	140	160	240	140	100	140	200	220	100	100	160	260	180	240	180	180	340	300	80	140	260	220	140	160	200	120	280	240	300	180	240	220	220	180	180	220	180	220
Supplemental Fig 4c
Rheobase	Control													Stress
Animal ID	5.27.22	5.27.22	5.27.22	5.30.22	5.30.22	5.30.22	5.30.22	5.30.22	5.30.22	5.30.22	5.30.22	5.30.22	5.30.22	6.1.22	6.1.22	6.1.22	6.1.22	6.6.22	6.6.22	6.6.22	6.6.22	6.6.22	6.7.22	6.7.22	6.7.22	6.7.22	6.7.22
	140	160	160	80	140	200	180	120	160	160	180	100	280	160	120	240	300	280	180	220	200	160	320	180	180	200	240
Supplemental Fig 4e
LTP	Control											Stress
Animal ID	3.29.23	3.30.23	3.30.23	3.31.23	3.31.23	3.31.23	5.5.23	5.5.23	6.7.23	6.14.23	6.14.23	4.3.23	4.3.23	4.4.23	4.4.23	5.9.23	5.9.23	5.10.23	6.8.23	6.9.23	6.9.23
	3.00524	3.05211	1.15822	2.03348	0.413146	0.853206	1.29013	3.05167	1.62304	1.487	1.31428	3.13606	1.105	1.51482	0.770475	1.17032	0.750542	1.12927	2.9611	1.37098	1.29347
Supplemental Fig 4f
PPR	Control									Stress
Animal ID	3.29.23	3.30.23	3.30.23	3.31.23	3.31.23	5.5.23	6.7.23	6.14.23	6.14.23	4.3.23	4.3.23	4.4.23	4.4.23	5.9.23	5.9.23	5.10.23	6.8.23	6.9.23	6.9.23
Pre	1.92815	3.57691	1.93953	2.71286	1.9094	1.60876	1.6003	2.06382	1.33976	1.90454	2.26372	1.82418	1.89039	1.37177	1.71229	1.68995	1.93602	1.72876	2.31082
Post	1.62146	1.48766	1.55444	1.95895	1.45407	1.42672	1.56645	1.76439	1.13572	1.03708	1.55087	1.77125	1.69667	1.74093	1.27444	1.5899	1.46667	1.38212	1.65467
Supplemental Fig 4h
LTP	Control										Stress
Animal ID	3.29.23	3.30.23	3.31.23	5.5.23	5.5.23	5.8.23	5.8.23	6.7.23	6.14.23	6.14.23	4.3.23	4.4.23	6.8.23	5.9.23	5.9.23	5.10.23	6.9.23	6.15.23	6.15.23	6.15.23	6.15.23
	1.51869	1.12756	1.28428	0.732684	2.51419	1.13791	1.01857	1.49286	1.2996	1.40257	2.01851	1.99084	1.33625	1.01977	1.0809	0.608785	1.28596	1.23172	2.80839	0.57214	1.32432
Supplemental Fig 4i
PPR	Control							Stress
Animal ID	3.29.23	3.30.23	3.31.23	5.5.23	5.5.23	5.8.23	6.7.23	4.3.23	5.9.23	5.9.23	5.10.23	6.8.23	6.9.23	6.15.23	6.15.23
Pre	1.80237	1.63939	1.61045	1.58593	1.54322	1.75085	1.6003	1.70036	1.64391	1.58156	1.3372	1.70036	1.80726	1.72023	1.91734
Post	1.74163	1.59226	1.67718	1.4785	1.63905	1.52756	1.56645	1.8787	1.73006	1.62408	1.37294	1.8787	1.71248	1.95696	1.80901
Supplemental Fig 5c
Animal ID	6.20.24	6.20.24	6.20.24	6.21.24	6.21.24	6.21.24	6.21.24	6.21.24	6.21.24	6.21.24	6.23.24	6.23.24	6.23.24	6.23.24	6.23.24	6.23.24	6.23.24	6.26.24	6.26.24
vCA1	0.117647	0.142857	0	0.170732	0.1	0.243243	0.033333	0.104167	0.216216	0.142857	0.111111	0.089286	0.121951	0.125	0.285714	0.148148	0.144578	0	0.033333
vSUB	0.882353	0.857143	1	0.829268	0.9	0.756757	0.966667	0.895833	0.783784	0.857143	0.888889	0.910714	0.878049	0.875	0.714286	0.851852	0.855422	1	0.966667
Supplemental Fig 5e			Supplemental Fig 5f			Supplemental Fig 5g			Supplemental Fig 5h					Supplemental Fig 5i
Female	Male		Pre	Post		Pre	Post		Pre Loco	Pre Signal	Post Loco	Post Signal		Pre Loco	Pre Signal	Post Loco	Post Signal
96	65		6951.3	1763		5617.2	2080		6951.3	1057.17	1763	1891.42		5617.2	780.786	2080	847.502
92	132		6831.9	3758		5313.4	1911		6831.9	27.3129	3758	133.875		5313.4	704.723	1911	2034.65
81	176		3044.3	2045		3479.3	3063		3044.3	-88.5202	2045	437.996		3479.3	350.891	3063	563.829
79	112		3105	5129.4		5518.7	5957.4		3105	814.737	5129.4	-152.796		5518.7	337.492	5957.4	216.676
88	204		2760.4	2706.5		5572.5	2335		2760.4	-140.389	2706.5	-186.564		5572.5	-333.089	2335	208.87
58	142		2670.1	1805.7		11046.2	3489.7		2670.1	1557.59	1805.7	1060.69		11046.2	-1067.79	3489.7	466.089
128	82		2996.2	2322.2		2188.3	1247.8		2996.2	807.694	2322.2	-42.0526		2188.3	-236.103	1247.8	116.252
114	76		3260.6	2242.4		2603.4	1336		3260.6	807.694	2242.4	352.132		2603.4	1037.75	1336	1975.96
136	108		4019.5	3414		6712.5	2459.2		4019.5	88.5051	3414	740.314		6712.5	186.157	2459.2	940.144
84			4847.8	4051.5					4847.8	24.0525	4051.5	665.143
Supplemental Fig 6g				Supplemental Fig 6h				Supplemental Fig 6i				Supplemental Fig 6n				Supplemental Fig 6o				Supplemental Fig 6p				Supplemental Fig 6q			Supplemental Fig 6r			Supplemental Fig 6s					Supplemental Fig 6t
Pre	ARS	Post		Pre	Res	Post		Pre	Res	Post		Pre	Res	Post		Pre	Res	Post		Pre	Res	Post		Pre	Post		Pre	Post		Pre Loco	Pre Signal	Post Loco	Post Signal		Pre Loco	Pre Signal	Post Loco	Post Signal
1.01525	1.06845	1.28934		10.8015	10.4339	5.28486		1539.96	2109.01	1721.07		0.810351	1.4388	1.08805		7.28775	7.49153	5.98479		1566.24	1809.62	1478.29		1414	1046		4525	2492		1414	10.8015	1046	5.28486		8037	7.28775	2669	5.98479
1.21737	1.33342	1.36962		4.21872	8.50186	3.2567		1964.05	1863.48	1850.11		0.661791	0.81434	0.842176		2.94139	8.81531	5.95536		1389.79	1632.39	1153.78		4227	1603		5545	3146		4227	4.21872	1603	3.2567		5545	2.94139	3146	5.95536
0.577341	1.27329	1.00858		11.1606	6.47621	13.7154		1541.24	1538.03	1373.82		0.464708	1.24657	0.759477		5.8443	8.72119	9.72486		1478.11	2154.05	1756.21		3982	2941		6599	3055		3982	11.1606	2941	13.7154		4525	5.8443	2492	9.72486
0.913246	1.31498	0.745705		8.57516	7.70976	11.5009		1873.6	1753.82	1869.75		0.927219	1.25137	0.57772		3.00877	6.24826	8.24532		1378.09	2157.66	1304.48		8176	4667		8037	2669		8176	8.57516	4667	11.5009		6599	3.00877	3055	8.24532
0.545784	1.36674	0.877409		2.91188	4.81926	13.8331		1361.3	1612.89	1663.18		0.748207	1.17706	0.527026		4.27314	8.47465	10.2665		1821.63	1933.02	1655.16		9704	1961		8795	3610		9704	2.91188	1961	13.8331		8868	4.27314	2241	10.2665
1.07582	1.3093	1.32964		4.68099	8.19757	6.97568		1790.07	2249.93	1933.07		0.6857	0.959986	1.08637		0.249167	9.51941	6.94208		1475.31	1628.53	1503.1		5890	3129		8868	2241		5890	4.68099	3129	6.97568		8795	0.249167	3610	6.94208
1.05206	1.27803	1.01545		3.31001	7.22861	5.82847		1897.44	2083.12	1975.14		0.627004	1.13521	0.805742		5.29541	7.19363	12.9968		1771.12	1702.48	1451.88		9550	2695		10690	3201		9550	3.31001	2695	5.82847		10690	5.29541	3201	12.9968
Supplemental Fig 7b			Supplemental Fig 7c			Supplemental Fig 7d
Control	Stress		Control	Stress		Control	Stress
1344.1	1747.7		12.8	8.9		129.12	182.24
2377.4	1483.3		15.3	3.26667		36.52	133.52
1688.6	2187.2		6.26667	7.06667		58.36	160.68
2418.2	2000.9		25.5333	1.56667		92	139.48
2671.3	2300.5		25.0333	8		178.96	171.92
2292.1	1837.5		17.3333	19.4667		183.96	181.6
2206.7	3127.1		21.3333	4.6		93.72	128.92
3102	2815.1		13.6667	9.73333		4.76	137.6
	3082			2.6
Supplemental Fig 8b, 8d
IO	Saline														Adrenergic Block																Corticosterone Block
Animal ID	3.11.24	3.11.24	3.11.24	3.11.24	3.11.24	4.1.24	4.1.24	4.1.24	4.1.24	4.15.24	4.15.24	4.15.24	4.15.24	4.15.24	3.12.24	3.12.24	3.12.24	3.12.24	3.12.24	4.2.24	4.2.24	4.2.24	4.2.24	4.2.24	4.16.24	4.16.24	4.16.24	4.16.24	4.16.24	4.16.24	3.13.24	3.13.24	3.13.24	3.13.24	3.13.24	3.13.24	4.3.24	4.3.24	4.3.24	4.3.24	4.3.24	4.12.24	4.12.24	4.12.24
0.213	83.131	154.585	37.3459	53.8646	0	358.001	25.0663	25.0663	577.829	16.2279	13.3256	0.114728	16.7897	10.7101	226.064	0	76.3419	0	145.604	0	99.0946	214.288	191.032	94.8487	133.952	0.196345	5.54141	107.087	489.124	337.857	110.245	207.102	94.1735	149.163	48.9041	464.766	63.0371	25.0798	119.757	327.009	11.3879	13.4495	6.6736	12.1265
0.528	552.539	376.63	119.404	197.064	195.363	478.401	177.428	409.845	911.271	32.2416	129.105	201.159	46.5683	10.0393	352.964	218.859	461.788	247.194	492.513	202.142	418.296	262.879	397.055	134.787	259.691	10.2653	43.8365	210.962	1121.24	365.253	311.893	256.514	194.488	151.226	106.884	605.677	112.279	235.508	202.472	449.76	241.881	307.208	6.69039	42.104
1.05	896.98	514.291	273.468	460.44	329.881	846.441	589.956	422.996	1234.43	642.755	187.319	593.928	105.905	467.177	530.088	564.954	523.747	391.355	587.019	440.944	522.229	822.869	940.53	324.659	448.017	663.911	76.2822	359.385	1349.19	1670.87	624.981	384.067	265.061	264.811	77.8968	1033.51	580.252	428.531	476.662	520.915	636.666	405.289	233.016	597.028
1.64	1140.99	472.667	440.7	751.667	464.57	1078.37	770.568	532.706	1259.4	676.118	859.229	826.088	658.534	950.783	560.139	815.413	667.87	612.16	608.75	539.168	715.479	804.933	1193.95	558.948	702.52	920.542	289.205	414.115	1302.91	1723.27	672.769	639.165	247.37	417.903	162.546	1539.26	874.433	468.769	511.305	618.818	799.334	1131.95	579.023	696.116
Slope	706.704	208.6	284.544	491.599	308.876	526.464	546.766	350.602	589.544	573.606	155.221	536.85	80.5812	418.363	236.879	574.698	359.355	402.781	283.611	374.904	390.567	479.846	733.552	335.847	395.188	607.905	63.4295	227.42	765.075	1220.66	402.705	303.167	101.944	197.539	64.2209	769.952	611.867	302.776	296.28	191.824	563	727.352	418.669	543.43
PPR	0.774942	0.767124	0.706745	0.6388	0.750384	0.859587	0.81999	0.869052	0.749331	1.05319	0.480551	1.15355	0.930469	1.01712	0.888742	0.482821	0.618115	0.614431	0.573916	0.552308	0.799476	0.649214	0.808542	0.95718	0.912997	1.1899	0.860708	0.873461	0.850725	0.811209	0.537037	0.681676	0.553207	0.736288	0.756935	0.778617	0.555621	0.748402	0.866019	0.741197	0.959532	0.459475	0.905434	0.843325
Supplemental Fig 8c
aIPSC	Saline														Adrenergic Block													Corticosterone Block
Animal ID	3.11.24	3.11.24	3.11.24	3.11.24	3.11.24	3.11.24	4.1.24	4.1.24	4.1.24	4.1.24	4.15.24	4.15.24	4.15.24	4.15.24	3.12.24	3.12.24	3.12.24	3.12.24	3.12.24	4.2.24	4.2.24	4.2.24	4.2.24	4.16.24	4.16.24	4.16.24	4.16.24	3.13.24	3.13.24	3.13.24	3.13.24	3.13.24	4.3.24	4.3.24	4.3.24	4.3.24	4.12.24	4.12.24	4.12.24	4.12.24
	16.4453	15.2339	27.4461	31.5394	22.4751	26.9381	29.7134	11.113	14.0134	12.4399	28.0009	11.3271	9.77966	10.4114	24.5055	17.5357	29.293	24.3206	24.2818	21.3215	15.2333	27.4458	24.3206	11.7343	15.1307	15.8282	10.7354	19.2101	16.7023	18.3232	13.8839	16.399	18.6322	16.3526	14.9563	18.7357	13.9263	11.1369	16.3253	17.3325
Supplemental Fig 8f, 8h
IO	Control + Saline												Stress + Adrenergic Block															Stress + Saline
Animal ID	11.28.23	11.28.23	11.28.23	12.18.23	12.18.23	12.18.23	12.18.23	1.23.24	1.23.24	1.23.24	1.23.24	1.23.24	11.29.23	11.29.23	11.29.23	11.30.23	11.30.23	11.30.23	11.30.23	12.19.23	12.19.23	12.19.23	12.19.23	1.24.24	1.24.24	1.24.24	1.24.24	12.19.24	12.19.24	12.19.24	12.19.24	12.20.24	12.20.24	12.20.24	12.20.24	1.07.25	1.07.25	1.07.25	1.07.25
0.213	24.6616	30.0668	0	92.5916	0	210.601	116.222	185.362	20.5439	27.8247	0	318.804	0	13.5976	189.402	51.0127	0	96.0086	159.334	0	48.2455	286.51	108.962	0	96.3024	193.464	133.363	353.317	12.1276	4.29896	3.97225	80.9754	222.255	149.584	146.411	6.90918	21.1914	83.1902	328.363
0.528	108.004	61.6287	87.1959	484.489	161.939	387.231	156.972	298.492	115.149	83.6667	505.75	326.363	16.4734	209.821	470.537	102.658	10.9468	100.636	529.621	76.4034	386.937	297.126	382.555	95.202	155.185	367.136	195.038	515.409	120.191	212.42	557	122.563	414.803	158.165	198.22	237.508	68.8057	364.793	430.754
1.05	168.376	307.603	186.132	807.252	299.597	555.676	423.739	238.734	265.377	258.251	888.464	423.549	147.036	585.253	474.871	162.709	94.278	267.938	537.302	1011.18	453.787	321.66	592.021	302.299	367.238	406.444	263.874	491.866	127.275	508.895	598.766	471.282	566.864	467.829	274.069	280.553	403.04	645.843	508.302
1.64	169.182	381.475	353.741	974.722	379.922	630.21	1367.5	300.122	450.611	362.571	1042.79	442.731	359.376	717.912	779.191	190.801	307.427	377.779	734.388	1341.54	872.39	418.969	628.436	288.809	979.111	374.56	275.414	546.466	514.452	551.229	823.815	578.663	707.81	651.656	420.574	293.035	761.048	942.763	542.331
Slope	96.4773	270.889	241.832	595.077	256.873	286.655	873.164	44.7716	220.918	209.134	795.731	95.7188	259.059	508.088	360.978	96.9843	217.333	214.727	341.254	1038.62	520.721	91.0866	348.594	273.562	246.148	188.83	117.351	105.919	323.398	388.828	488.626	384.074	326.072	384.466	189.142	170.79	542.449	586.129	143.36
PPR	0.321149	0.593796	0.513524	0.578304	0.62966	0.790906	0.984793	0.30321	0.345294	0.861789	0.334698	0.598881	0.994223	0.745519	0.829711	0.741258	0.308182	0.57088	0.884232	0.978555	0.724351	0.648775	0.585896	0.337318	0.290703	0.44104	0.451087	0.889039	0.843017	0.845771	0.941753	0.946271	0.745503	0.882218	0.902291	0.725655	0.609294	0.717232	0.873413
Supplemental Fig 8g
aIPSC	Control + Saline										Stress + Adrenergic Block													Stress + Saline
Animal ID	11.28.23	11.28.23	11.28.23	12.18.23	12.18.23	12.18.23	1.23.24	1.23.24	1.23.24	1.23.24	11.29.23	11.29.23	11.29.23	11.29.23	11.30.23	11.30.23	12.19.23	12.19.23	12.19.23	12.19.23	1.24.24	1.24.24	1.24.24	12.19.24	12.19.24	12.19.24	12.19.24	12.20.24	12.20.24	12.20.24	12.20.24	12.20.24	1.07.25	1.07.25	1.07.25	1.07.25
	17.1227	16.4321	12.8049	12.768	19.3815	16.8916	16.7003	12.48	22.28	15.9303	25.2233	16.4803	16.8957	10.419	15.8598	15.9642	9.76811	16.9505	17.638	18.336	15.4193	16.2983	15.5422	23.4579	20.6381	19.8282	20.1625	20.2775	17.9947	16.0547	17.3352	10.6757	14.8447	13.9786	17.8593	16.3573
Supplemental Fig 8j, 8l
IO	Control + DMSO															Stress + Corticosterone Block													Stress + DMSO
Animal ID	4.24.24	4.24.24	4.24.24	4.24.24	4.30.34	4.30.34	4.30.34	5.8.24	5.8.24	5.8.24	5.8.24	5.8.24	1.14.25	1.14.25	1.14.25	5.1.24	5.1.24	5.1.24	5.1.24	5.3.24	5.3.24	5.3.24	5.3.24	5.10.24	5.10.24	5.10.24	5.10.24	5.10.24	1.08.25	1.08.25	1.08.25	1.09.25	1.09.25	1.09.25	1.09.25	1.09.25	1.09.25
0.213	20.6603	9.02416	464.421	552.625	60.7904	13.9231	40.8583	15.1363	50.6106	36.2537	40.0072	31.1979	75.8953	269.972	0	21.1685	32.0655	4.39824	10.3361	11.1914	8.65738	8.80831	3.638	19.9524	47.0343	53.9278	7.15986	4.96184	223.382	119.759	10.5655	0	51.3505	0	507.242	110.116	199.551
0.528	179.504	93.2061	602.403	1037.36	162.461	381.183	76.4004	95.3614	433.583	46.2526	75.4484	164.834	474.65	269.972	652.551	933.273	236.618	66.1283	351.787	187.176	516.788	638.396	56.6513	60.7602	58.3267	58.3047	10.224	43.8116	318.002	377.502	393.905	29.8792	106.335	192.936	610.462	213.717	352.489
1.05	329.83	869.442	670.16	1175.01	516.842	395.066	147.147	1031.87	781.529	159.722	138.178	515.859	889.217	314.043	634.107	1459.62	585.088	722.091	684.265	343.752	947.68	829.32	229.411	369.783	490.57	202.853	966.111	142.684	443.66	699.653	786.968	309.373	137.448	196.966	824.399	839.87	577.043
1.64	776.014	927.685	696.758	1312.42	792.449	1339.8	265.253	1413.96	1094.13	1083.92	217.518	871.176	908.906	525.871	844.764	1417.05	1140.4	746.654	755.238	1181.08	906.404	942.626	444.002	927.421	681.895	570.017	1373.56	387.347	514.807	721.056	986.37	383.251	479.857	248.914	1166.12	864.966	671.469
Slope	361.176	1074.24	234.117	695.234	558.37	412.161	127.849	1273.12	852.431	154.552	117.579	588.46	953.822	55.8555	677.691	1647.01	661.41	897.684	788.218	387.512	1092.02	918.373	275.909	435.496	559.955	187.902	1214.78	167.049	260.913	685.198	910.006	386.33	98.5053	212.388	382.037	904.886	448.907
PPR	0.389385	0.850998	0.711574	0.726864	1.34758	0.875388	0.665287	0.903704	0.569466	0.521442	1.03754	0.99403	0.707744	0.367742	0.544225	0.897184	0.797592	0.746819	0.911864	0.666402	0.949544	0.887446	0.978777	1.10735	0.916647	0.699512	0.955473	0.891802	0.858574	0.838596	0.861362	0.772593	0.943314	0.819965	0.962169	0.850436	0.887337
Supplemental Fig 8k
aIPSC	Control + DMSO																Stress + Corticosterone Block													Stress + DMSO
Animal ID	4.24.24	4.24.24	4.24.24	4.30.34	4.30.34	4.30.34	4.30.34	4.30.34	5.8.24	5.8.24	5.8.24	5.8.24	5.8.24	1.14.25	1.14.25	1.14.25	5.1.24	5.1.24	5.1.24	5.1.24	5.3.24	5.3.24	5.3.24	5.3.24	5.3.24	5.10.24	5.10.24	5.10.24	5.10.24	1.08.25	1.08.25	1.08.25	1.09.25	1.09.25	1.09.25	1.09.25	1.09.25
	11.0679	11.035	13.7015	14.73	10.0802	10.3175	12.2043	14.9638	15.877	15.6323	16.5531	18.1241	15.6486	21.1994	17.5224	7.58489	13.8461	12.1031	16.0968	16.3159	16.2756	17.6976	18.0932	14.8788	15.4595	17.4721	14.183	20.7726	12.1547	12.3977	15.9239	14.2835	22.4547	17.0707	10.4018	12.8664	11.0396
Supplemental Fig 9b, 9d
IO	Saline												Adrenergic Block													Corticosterone Block
Animal ID	3.18.24	3.18.24	3.18.24	3.18.24	4.9.24	4.9.24	4.9.24	4.9.24	4.9.24	4.22.24	4.22.24	4.22.24	3.19.24	3.19.24	3.19.24	3.19.24	4.10.24	4.10.24	4.10.24	4.10.24	4.19.24	4.19.24	4.19.24	4.19.24	4.19.24	3.20.24	3.20.24	3.20.24	3.20.24	4.5.24	4.5.24	4.5.24	4.5.24	4.17.24	4.17.24	4.17.24	4.17.24
0.213	238.21	260.623	166.181	21.0456	168.964	700.601	175.486	368.4	52.052	4.05522	8.94579	3.15779	726.427	43.9724	16.0483	37.6713	210.212	0	73.1559	115.108	11.0213	143.959	90.5067	6.96435	80.6716	522.309	480.712	19.9545	236.257	98.1028	156.54	165.233	5.94292	6.80964	0.505083	0.968562	5.44687
0.528	701.927	316.424	234.982	64.0308	323.505	1074.45	223.209	532.665	305.871	16.7769	3.00488	19.8545	859.722	648.275	136.842	49.1157	655.057	94.2259	249.021	173.906	206.232	161.656	150.323	235.147	268.422	584.408	597.637	17.3819	484.694	720.461	251.764	205.455	7.14132	575.882	14.7239	380.951	6.39086
1.05	778.413	358.469	563.813	215.505	509.88	1173.88	589.835	757.617	772.045	566.087	475.781	276.345	950.635	628.366	309.727	127.56	1071.07	261.629	281.108	1183.5	293.874	563.033	585.023	190.918	403.173	656.26	658.559	108.847	520.561	755.845	909.818	658.077	170.694	1113.14	262.44	852.401	143.422
1.64	939.979	717.965	657.17	621.371	538.999	1378.4	973.014	711.261	1072.13	738.403	909.285	402.85	1038.88	826.015	366.239	296.577	1213.24	360.343	282.163	1224.41	355.861	673.531	616.255	751.9	458.193	1402.87	673.809	124.762	535.144	1464.44	931.957	1147.6	277.941	1560.96	817.431	1016.12	634.805
Slope	426.06	305.261	373.16	420.02	259.131	424.375	586.193	350.691	650.558	514.619	428.058	249.756	207.585	447.31	247.644	184.125	684.754	256.629	123.993	898.109	221.389	416.759	414.735	160.233	288.687	591.571	125.018	85.1637	176.031	843.804	613.636	724.396	208	1057.5	583.569	709.52	441.936
PPR	0.9341	0.827695	0.484664	0.916953	0.611809	0.671372	0.801679	0.652374	0.59211	0.310265	0.423319	0.711136	0.916402	0.882931	0.11883	0.248566	0.672537	0.619662	0.255649	0.93474	0.936709	0.623168	0.853939	1.06759	1.14035	0.688966	0.600023	0.378244	0.744183	0.644707	0.267919	0.319129	0.172706	1.85818	0.774648	0.816616	0.868017
Supplemental Fig 9c
aIPSC	Saline											Adrenergic Block													Corticosterone Block
Animal ID	3.18.24	3.18.24	3.18.24	3.18.24	4.9.24	4.9.24	4.9.24	4.9.24	4.22.24	4.22.24	4.22.24	3.19.24	3.19.24	3.19.24	3.19.24	3.19.24	4.10.24	4.10.24	4.10.24	4.10.24	4.19.24	4.19.24	4.19.24	4.19.24	3.20.24	3.20.24	3.20.24	3.20.24	4.5.24	4.5.24	4.5.24	4.5.24	4.17.24	4.17.24	4.17.24	4.17.24
	27.0113	15.4194	15.1642	15.2658	19.2784	14.9337	24.0171	15.0992	14.1289	14.7389	11.1001	14.2902	12.8722	18.6449	16.3431	30.3072	28.7231	25.2402	19.9192	17.2886	15.3826	10.3742	18.242	13.3413	9.79626	15.583	15.5731	17.0318	17.087	11.7326	15.7274	11.9115	15.4568	14.1491	24.2449	14.1104
Supplemental Fig 9f, 9g
IO	Control + Saline																		Stress + Adrenergic Block											Saline + Stress
Animal ID	1.29.24	1.29.24	1.29.24	1.29.24	1.31.24	1.31.24	1.31.24	1.31.24	1.31.24	2.7.24	2.7.24	2.7.24	2.7.24	2.7.24	12.15.24	12.15.24	12.15.24	12.15.24	2.2.24	2.2.24	2.2.24	2.6.24	2.6.24	2.6.24	2.9.24	2.9.24	2.9.24	2.9.24	2.9.24	12.16.24	12.16.24	12.16.24	12.16.24	12.17.24	12.17.24	12.17.24	12.17.24	12.17.24	12.18.24	12.18.24	12.18.24	12.18.24
0.213	183.802	240.412	127.498	648.038	826.664	0	39.101	212.599	40.7892	117.23	78.5559	34.1165	171.181	3.43902	107.42	33.6996	109.556	16.3222	207.493	85.2714	127.071	0	127.712	0	52.4299	260.552	107.408	0	41.319	88.7984	27.9047	130.647	0	190.615	108.638	40.7821	10.4527	7.65087	11.0807	173.176	178.669	360.88
0.528	255.69	426.548	253.592	836.729	1120.99	351.313	48.3876	516.222	86.2451	296.621	162.456	289.13	385.934	361.419	144.189	100.693	374.732	191.695	784.543	149.424	140.043	50.4948	365.588	40.5586	270.176	406.74	189.736	194.416	265.928	388.848	215.529	594.968	1.50188	428.214	417.959	87.884	337.391	63.9378	34.65	260.839	403.063	681.491
1.05	474.452	509.332	275.581	870.221	1648.99	441.144	48.8988	680.475	560.517	438.662	256.503	474.698	460.336	558.689	131.386	327.609	564.758	277.699	1022.13	579.016	210.282	71.3096	856.63	263.003	862.592	855.239	272.471	408.079	379.647	520.524	537.941	538.243	226.603	497.463	815.4	468.281	692.833	223.047	431.119	703.246	725.636	695.853
1.64	463.842	549.678	330.915	938.89	1898.66	1294.3	71.5884	670.139	607.832	553.995	392.072	601.394	652.268	560.849	486.018	612.413	626.622	281.954	1624.9	787.513	248.402	180.211	975.99	425.592	904.33	1084	422.37	776.727	608.142	532.877	548.65	621.841	448.117	600.162	807.34	620.861	610.481	227.742	630.764	977.362	813.611	942.043
Slope	214.123	197.939	124.445	177.287	766.721	836.461	20.6549	417.677	474.65	288.014	160.011	394.442	257.138	495.762	246.006	415.159	344.789	170.637	916.292	531.057	90.8804	117.64	618.131	315.438	639.515	605.352	213.894	530.071	370.213	282.481	378.022	263.772	335.468	256.548	494.698	443.549	419.966	166.209	475.344	598.369	449.875	352.243
PPR	0.842825	0.473845	0.526998	0.706006	0.635351	0.8651	0.813444	0.629302	0.0867375	0.321789	0.977104	0.653396	0.881756	0.749046	0.876035	1.06583	0.789073	0.908398	0.477546	0.279019	0.61626	0.358902	0.552744	0.471436	0.57397	0.675009	0.562524	0.596438	0.945418	0.898848	0.808419	0.463008	0.838154	0.895656	0.798166	0.83649	0.69453	0.757675	0.777347	0.568614	0.774503	0.82126
Supplemental Fig 9h
aIPSC	Control + Saline																Stress + Adrenergic Block												Saline + Stress
Animal ID	1.29.24	1.29.24	1.29.24	1.29.24	1.29.24	1.29.24	1.31.24	1.31.24	1.31.24	2.7.24	2.7.24	2.7.24	12.15.24	12.15.24	12.15.24	12.15.24	2.2.24	2.2.24	2.2.24	2.6.24	2.6.24	2.6.24	2.9.24	2.9.24	2.9.24	2.9.24	2.9.24	2.9.24	12.16.24	12.16.24	12.16.24	12.16.24	12.17.24	12.17.24	12.17.24	12.17.24	12.17.24	12.18.24	12.18.24	12.18.24	12.18.24
	16.0933	14.0151	22.1884	19.8817	12.4309	12.1615	15.5976	11.6274	13.4643	20.9775	16.7013	15.9064	17.4886	12.0333	16.3183	11.7204	15.2664	9.29817	13.6512	10.9062	11.2849	12.7681	18.3505	27.1735	25.343	26.4348	20.027	20.9578	15.9064	17.2854	13.9822	13.4516	21.672	17.7686	16.6299	17.2302	16.9355	17.795	25.325	10.9035	11.5998
Supplemental Fig 9j, 9l
IO	Control + DMSO																		Stress + Corticosterone Block																		Stress + DMSO
Animal ID	5.14.24	5.14.24	5.14.24	5.14.24	5.14.24	5.20.24	5.20.24	5.20.24	5.20.24	5.20.24	5.21.24	5.21.24	5.21.24	5.21.24	1.16.25	1.16.25	1.16.25	1.16.25	5.17.24	5.17.24	5.17.24	5.17.24	5.17.24	5.22.24	5.22.24	5.22.24	5.22.24	5.22.24	5.23.24	5.23.24	5.23.24	5.23.24	5.23.24	5.23.24	5.23.24	5.23.24	1.13.25	1.13.25	1.13.25	1.13.25	1.13.25	1.15.25	1.15.25	1.15.25	1.15.25	1.17.25	1.17.25	1.17.25	1.17.25
0.213	11.2242	0.254687	324.424	170.09	390.241	30.4631	35.7616	23.1661	9.94029	27.8234	139.178	130.532	7.49045	33.0012	3.99946	35.928	115.982	5.3263	15.4091	10.9437	0	41.3811	8.96742	3.0609	7.37737	53.3376	0	9.04669	2.64601	2.11889	5.79054	0	0	498.861	152.48	7.78198	53.051	12.1392	92.3072	11.4167	27.5858	178.139	526.638	101.023	158.289	208.174	20.006	12.0078	47.0311
0.528	6.50653	21.4094	405.936	519.71	434.677	50.3106	139.444	238.898	311.303	177.231	246.841	163.176	283.807	252.242	332.015	310.462	238.599	93.4546	389.479	163.923	185.049	54.2624	4.07499	279.399	15.7491	215.284	759.204	136.185	13.8474	21.5646	16.3234	0	18.6192	2279.49	523.286	160.708	31.7592	217.745	271.215	126.272	45.0486	497.051	557.226	373.275	221.515	312.856	234.307	168.483	225.186
1.05	318.702	139.619	491.132	624.013	498.981	241.967	532.958	1491.28	2299.26	774.374	529.76	341.951	913.287	606.075	355.82	369.703	809.923	276.229	901.61	238.097	429.158	290.663	112.889	734.923	156.966	373.914	1803.1	684.582	642.789	390.788	121.092	434.206	198.128	3207.12	859.568	457.063	294.017	357.661	469.063	145.725	517.041	1100.12	887.816	515.369	317.005	477.348	513.858	610.247	586.73
1.64	358.133	156.766	507.57	686.654	622.936	406.033	829.104	1720.53	1953.26	1104.55	727.583	389.924	1410.98	620.463	740.24	395.107	847.896	337.336	962.2	1550	539.696	384.156	346.191	989.524	311.446	587.47	2491.98	874.457	824.586	434.764	337.961	506.38	252.872	3332.56	1159.76	749.366	327.988	594.498	544.324	710.457	592.005	1558.98	1022.08	594.232	434.058	962.153	647.898	806.875	717.668
Slope	282.991	121.236	126.511	320.513	160.467	279.47	581.251	1311.56	1586.03	798.188	426.031	198.405	1006.47	423.946	456.314	217	567.212	240.971	671.304	1020.32	378.128	265.754	243.23	699.932	224.881	363.121	1743.48	651.927	649.73	355.491	105.285	397.936	180.896	2416.84	634.446	406.153	228.768	387.091	312.812	455.779	451.59	982.05	380.895	320.201	192.093	517.364	439.308	583.986	485.477
PPR	0.893649	0.7676	0.752813	0.886723	0.77825	1.2717	1.48541	0.896301	0.866719	0.680479	0.726599	0.362367	0.944518	0.938181	0.848837	0.835049	0.943465	0.777901	0.854545	0.945049	0.707132	0.844794	0.930779	0.950586	0.840035	0.975386	0.900457	0.784744	1.10229	0.727918	0.696906	0.779243	0.925	0.861093	1.11028	0.984615	0.782549	0.689693	0.700898	0.628927	0.93978	0.952377	0.846958	0.953238	0.867969	1.06931	1.07137	0.761344	0.848063
Supplemental Fig 9k
aIPSC	Control +DMSO																Stress + Corticosterone Block														Stress + DMSO
Animal ID	5.14.24	5.14.24	5.14.24	5.14.24	5.20.24	5.20.24	5.20.24	5.20.24	5.20.24	5.21.24	5.21.24	5.21.24	5.21.24	1.16.25	1.16.25	1.16.25	5.17.24	5.17.24	5.17.24	5.17.24	5.22.24	5.22.24	5.22.24	5.22.24	5.22.24	5.23.24	5.23.24	5.23.24	5.23.24	5.23.24	1.13.25	1.13.25	1.13.25	1.13.25	1.13.25	1.15.25	1.15.25	1.15.25	1.15.25	1.17.25	1.17.25	1.17.25	1.17.25
	19.5125	15.6824	38.0058	11.7094	8.91855	8.50754	12.2306	20.6346	13.1602	14.2698	14.5857	19.6995	18.5293	9.46852	19.8838	21.1917	14.6845	13.4511	13.8302	10.9064	17.815	31.7737	16.2471	14.8089	15.2987	31.5339	10.4987	17.3649	13.4802	13.6475	20.9538	13.3237	14.0819	13.7709	17.1092	20.9097	11.8437	10.3393	14.2114	11.6454	12.7456	10.9801	12.0566
[truncated: 43 more columns]

## Sheet: Power Analysis
Figure		Effect Size		Estimated sample size	Actual Sample Size	Number of mice	Powered?
1D	F BS EPSC	1.87		7	16/10	>3	*
1E	F BS aEPSC	1.28		14	20/21	>3	*
1H	F RS EPSC	1.86		8	14/12	>3	*
1I	F RS aEPSC	1.29		14	15/14	>3	*
						>3
3D	F BS oIPSC	1.27		15	21/17	>3	*
3E	F BS aIPSC	2		7	20/18	>3	*
						>3
4D	M BS oIPSC	1.26		15	14/15	>3	*
4E	M BS aIPSC	1.31		14	23/14	>3	*
						>3
6B	F VS-B EPSC	1.72		9	9/13	>3	*
6C	F VS-B aEPSC	1.72		9	13/12	>3	*
6D	M VS-B EPSC	1.86		8	14/10	>3	*
6E	M VS-B aEPSC	1.63		9	16/14	>3	*
						>3
7E	F NOR IPSC	1.78		8	13/15	>3	*
7G	F NOR aIPSC	2.36		5	12/13	>3	*
7J	F Cor IPSC	1.54/1.91		10/10/7	16/16/9	>3	*
7K	F Cor aIPSC	1.47/2.13		11/11/6	17/13/8	>3	*
						>3
8F	M Nor IPSC	1.16/1.27		15	17/17/16	>3	*
8J	M Cort IPSC	1.83		8	20/14/17	>3	*
8H	M Cort aIPSC	2.4		5	17/12/13	>3	*
